# Supplementary material for: A Comparative Analysis of Long‐Term Effective Population Sizes Across Eukaryotes
Source: Mol Ecol. 2026 Feb 12;35(4):e70265. doi: 10.1111/mec.70265 (PMC12895298; doi:10.1111/mec.70265)
Supplement: Supplementary file 2 — Table S1: Ne estimates w/confidence intervals. Calculated using nucleotide diversity (mean_pi) and genome‐wide mutation rates (u_mean). Table S2: Direct mutation rate estimates sourced from the literature. Table S3: All nucleotide diversity estimates sourced from the literature. Table S4: Data on life history traits and genome size sourced from the literature. Table S5: Population density and species range data sourced from the literature or calculated from the data in Table S6. Table S6: Range size estimates produced using GBIF occurrence records and the R package gbif.range. Table S7: Results from phylogenetically‐controlled multiple regression analyses looking at how pairs of traits can explain variation in N̂e. [file MEC-35-e70265-s001.xlsx]

## Sheet: STable1
Supplementary Table 1: Ne estimates w/ confidence intervals. Calculated using nucleotide diversity (mean_pi) and genome-wide mutation rates (u_mean)
species	group	ploidy	mean_pi	u_mean	u_lower_95	u_upper_95	Ne	Ne_lower	Ne_upper	reproduction
Acanthaster_solaris	echinoderms	2	0.0108	9.13e-09	6.51e-09	1.18e-08	295728	228814	414747	sexual
Acyrthosiphon_pisum	arthropods	2	0.0088125	2.7e-10	1.9e-10	3.5e-10	8.15972e+06	6.29464e+06	1.15954e+07	asexual
Ailurus_fulgens	mammals	2	0.000831	1.3e-08	1.08e-08	1.59e-08	15980.8	13066	19236.1	sexual
Amphilophus	fish	2	0.0012	3.5e-09	1.6e-09	4.6e-09	85714.3	65217.4	187500	sexual
Amphiprion_ocellaris	fish	2	0.00315	7.36e-09	4.66e-09	1.16e-08	106997	67601.2	168939	sexual
Anopheles_coluzzii	arthropods	2	0.022	1e-09	2.06e-10	2.91e-09	5500000	1.89003e+06	2.6699e+07	sexual
Anopheles_gambiae	arthropods	2	0.0294667	2.57e-09	1.69e-09	4.27e-09	2.86641e+06	1.72521e+06	4.35897e+06	sexual
Anopheles_stephensi	arthropods	2	0.01382	1.36e-09	4.42e-10	3.18e-09	2.54044e+06	1.08648e+06	7.81674e+06	sexual
Aptenodytes_forsteri	birds	2	0.00382	1.41e-08	9.84e-09	2.03e-08	67730.5	47044.3	97052.8	sexual
Ara_glaucogularis	birds	2	0.00096	1e-08	6.41e-09	1.56e-08	24000	15384.6	37441.5	sexual
Arabidopsis_thaliana	plants	2	0.004325	6.9e-09	6.42e-09	7.4e-09	156703	146115	168419	sexual
Balaena_mysticetus	mammals	2	0.00102	1.2e-08	7.8e-09	1.61e-08	21250	15838.5	32692.3	sexual
Balaenoptera_musculus	mammals	2	0.0025	1.24e-08	8.5e-09	1.63e-08	50403.2	38343.6	73529.4	sexual
Balaenoptera_physalus	mammals	2	0.00256	8.8e-09	5.7e-09	1.2e-08	72727.3	53333.3	112281	sexual
Bathycoccus_prasinos	protists	1	0.0109	3.02e-10	1.93e-10	4.43e-10	1.80464e+07	1.23025e+07	2.82383e+07	asexual
Betta_splendens	fish	2	0.00326	4.36e-09	2.54e-09	7.87e-09	186927	103558	320866	sexual
Brassica_rapa	plants	2	0.00291	9.1e-09	3.95e-09	1.42e-08	79945.1	51232.4	184177	sexual
Bubo_scandiacus	birds	2	0.00114	9.79e-10	2.69e-10	3.57e-09	291113	79831.9	1.05948e+06	sexual
Caenorhabditis_briggsae	nematodes	2	0.00166	1.33e-09	1.18e-09	1.51e-09	312030	274834	351695	sexual
Caenorhabditis_elegans	nematodes	2	0.0022925	4.78e-09	3.27e-09	7.37e-09	119901	77764.6	175268	sexual
Caenorhabditis_remanei	nematodes	2	0.047275	2.96e-09	1.26e-09	6.93e-09	3.99282e+06	1.70545e+06	9.37996e+06	sexual
Callithrix_jacchus	mammals	2	0.001425	4.3e-09	2.26e-09	8.17e-09	82848.8	43604.7	157633	sexual
Canis_lupus	mammals	2	0.0015625	4.5e-09	3.09e-09	6.55e-09	86805.6	59637.4	126416	sexual
Cavia_aperea	mammals	2	0.00943	8.72e-09	7.11e-09	1.07e-08	270356	220327	331575	sexual
Ceratotherium_simum_simum	mammals	2	0.00101	9.56e-09	7.02e-09	1.3e-08	26412.1	19423.1	35968.7	sexual
Cervus_elaphus_yarkandensis	mammals	2	0.0026	6.71e-09	3.75e-09	1.2e-08	96870.3	54166.7	173333	sexual
Cervus_nippon	mammals	2	0.00421	4.7e-09	2.98e-09	7.44e-09	223936	141465	353188	sexual
Chauna_torquata	birds	2	0.00318	7.06e-09	4.21e-09	1.19e-08	112606	66806.7	188836	sexual
Chironomus_riparius	arthropods	2	0.0103	3.53e-09	2.69e-09	4.67e-09	729462	551392	957249	sexual
Chlamydomonas_reinhardtii	protists	1	0.03185	8.86e-10	8.63e-10	9.09e-10	1.7974e+07	1.75193e+07	1.84531e+07	asexual
Chlorocebus_sabaeus	mammals	2	0.00047	9.4e-09	4.76e-09	1.86e-08	12500	6317.2	24684.9	sexual
Chrysemys_picta	reptiles	2	0.00669	4.61e-09	3.9e-09	5.45e-09	362798	306881	428846	sexual
Clupea_harengus	fish	2	0.0032	2e-09	1.1e-09	2.9e-09	400000	275862	727273	sexual
Coleonyx_brevis	reptiles	2	0.00212	6.33e-09	4.14e-09	9.68e-09	83728.3	54752.1	128019	sexual
Coturnix_japonica	birds	2	0.00978333	5.67e-09	4.45e-09	7.23e-09	431364	338290	549625	sexual
Cyanistes_caeruleus	birds	2	0.00522	5.19e-09	3.55e-09	7.61e-09	251445	171485	367606	sexual
Cynoglossus_semilaevis	fish	2	0.00687	9.13e-09	5.7e-09	1.46e-08	188116	117637	301316	sexual
Cyprinus_carpio	fish	2	0.0078	5.62e-09	1.91e-09	1.65e-08	346975	118182	1.02094e+06	sexual
Daphnia_galeata	arthropods	2	0.0095	7.45e-10	3.9e-10	1.26e-09	3.18792e+06	1.88492e+06	6.08974e+06	mixed
Daphnia_magna	arthropods	2	0.01409	8.69e-09	6.66e-09	1.2e-08	405351	293542	528904	asexual
Daphnia_pulex	arthropods	2	0.0171	2.05e-09	1.94e-09	2.17e-09	2.08537e+06	1.97005e+06	2.20361e+06	asexual
Dictyostelium_discoideum	protists	1	0.0008	2.49e-11	1.47e-11	3.7e-11	1.60643e+07	1.08108e+07	2.72109e+07	asexual
Drosophila_melanogaster	arthropods	2	0.0168	5.64e-09	4.37e-09	8.14e-09	744681	515971	961098	sexual
Drosophila_pseudoobscura	arthropods	2	0.01383	3.5e-09	7e-10	1.02e-08	987857	338971	4.93929e+06	sexual
Drosophila_simulans	arthropods	2	0.0277667	4.51e-09	1.94e-09	7.75e-09	1.53917e+06	895699	3.57818e+06	sexual
Ectocarpus_siliculosus	protists	2	0.00323	4.07e-10	4.93e-11	1.47e-09	1.98403e+06	549320	1.63793e+07	mixed
Elephas_maximus	mammals	2	0.0011	5.3e-09	4.3e-09	6.2e-09	51886.8	44354.8	63953.5	sexual
Emiliania_huxleyi	protists	2	0.0085	5.55e-10	5.05e-10	6.09e-10	3.82883e+06	3.48933e+06	4.20792e+06	asexual
Eublepharis_macularius	reptiles	2	0.00423	5.74e-09	3.63e-09	9.08e-09	184233	116465	291322	sexual
Ficedula_albicollis	birds	2	0.0036	4.6e-09	3.4e-09	5.9e-09	195652	152542	264706	sexual
Fukomys_damarensis	mammals	2	0.00119	7.41e-09	6.13e-09	8.95e-09	40148.4	33240.2	48531.8	sexual
Giraffa_camelopardalis	mammals	2	0.00245	1e-08	7.37e-09	1.38e-08	61250	44384.1	83107.2	sexual
Gorilla_gorilla	mammals	2	0.001545	1.13e-08	9.21e-09	1.4e-08	34181.4	27589.3	41938.1	sexual
Gyps_fulvus	birds	2	0.00214	2.61e-09	1.12e-09	6.11e-09	204981	87561.4	477679	sexual
Hanseniaspora_osmophila	fungi	2	0.0063	1.66e-10	1.44e-10	1.88e-10	9.48795e+06	8.37766e+06	10937500	unknown
Hanseniaspora_uvarum	fungi	2	0.02066	1.6e-10	1.42e-10	1.78e-10	32281250	2.90169e+07	3.63732e+07	unknown
Heliconius_melpomene	arthropods	2	0.01875	2.9e-09	1.3e-09	5.5e-09	1.61638e+06	852273	3.60577e+06	sexual
Hippopotamus_amphibius	mammals	2	0.00288	1.18e-08	8.71e-09	1.61e-08	61016.9	44720.5	82663.6	sexual
Homo_sapiens	mammals	2	0.00109889	1.24e-08	1.2e-08	1.29e-08	22155	21296.3	22893.5	sexual
Hylobates_lar	mammals	2	0.00256	7.05e-09	4.94e-09	1.01e-08	90780.1	63366.3	129555	sexual
Larimichthys_crocea	fish	2	0.00903	2.25e-09	6.18e-10	8.22e-09	1.00333e+06	274635	3.65291e+06	sexual
Larus_argentatus	birds	2	0.00186	7.41e-09	6.01e-09	9.14e-09	62753	50875.3	77371	sexual
Larus_marinus	birds	2	0.003	8.72e-09	6.21e-09	1.23e-08	86009.2	60975.6	120773	sexual
Loxodonta_africana	mammals	2	0.0008	3.9e-09	3.2e-09	4.8e-09	51282.1	41666.7	62500	sexual
Macaca_mulatta	mammals	2	0.0027675	6.57e-09	6.08e-09	7.09e-09	105308	97584.6	113795	sexual
Mandrillus_leucophaeus	mammals	2	0.00309	6.33e-09	4.88e-09	8.22e-09	122038	93978.1	158299	sexual
Marasmius_oreades	fungi	2	0.00957	7.25e-08	6.02e-08	8.73e-08	33000	27405.5	39742.5	sexual
Monodelphis_domestica	mammals	2	0.002635	4.6e-09	3.09e-09	6.85e-09	143207	96167.9	213188	sexual
Moschus_berezovskii	mammals	2	0.00213	1e-08	7.33e-09	1.37e-08	53250	38868.6	72646.7	sexual
Mus_musculus	mammals	2	0.00729	5.08e-09	4.73e-09	5.56e-09	358760	327788	385307	sexual
Neofelis_nebulosa	mammals	2	0.000463	6.23e-09	4.36e-09	8.89e-09	18579.5	13020.2	26548.2	sexual
Neogale_vison	mammals	2	0.00135	4.64e-09	2.94e-09	7.34e-09	72737.1	45980.9	114796	sexual
Neurospora_crassa	fungi	1	0.00235	6.7e-10	6.32e-10	7.11e-10	1.75373e+06	1.6526e+06	1.85918e+06	sexual
Odobenus_rosmarus	mammals	2	0.000674	1.32e-08	9.96e-09	1.76e-08	12765.2	9573.86	16917.7	sexual
Ornithorhynchus_anatinus	mammals	2	0.00117	7.01e-09	4.1e-09	1.2e-08	41726.1	24375	71341.5	sexual
Oryza_sativa	plants	2	0.00675	1.03e-08	9.18e-09	1.18e-08	163835	143008	183824	sexual
Ostreococcus_tauri	protists	1	0.01338	4.19e-10	3.41e-10	5.14e-10	1.59666e+07	1.30156e+07	1.96188e+07	asexual
Pan_troglodytes	mammals	2	0.00203	1.16e-08	1.02e-08	1.3e-08	43750	39038.5	49754.9	sexual
Panagrolaimus_sp.PS1159	nematodes	3	0.0403	5.83e-10	1.2e-17	5.1e-09	1.15209e+07	1.31699e+06	560000000000000	asexual
Panthera_leo	mammals	2	0.0012	6.43e-09	4.53e-09	9.13e-09	46656.3	32858.7	66225.2	sexual
Panthera_pardus	mammals	2	0.0015175	5.13e-09	2.82e-09	8.38e-09	73952.2	45271.5	134530	sexual
Panthera_tigris	mammals	2	0.000947	8.44e-09	6.84e-09	1.07e-08	28050.9	22126.2	34612.6	sexual
Panthera_uncia	mammals	2	0.00043	4.97e-09	3.22e-09	7.68e-09	21629.8	13997.4	33385.1	sexual
Papio_anubis	mammals	2	0.00198	5.7e-09	5.1e-09	6.4e-09	86842.1	77343.8	97058.8	sexual
Paralichthys_olivaceus	fish	2	0.00466	8.52e-09	5.17e-09	1.41e-08	136737	82624.1	225338	sexual
Paramecium_biaurelia_	protists	2	0.00635	2.44e-11	1.63e-11	3.5e-11	6.50615e+07	4.53571e+07	9.73926e+07	mixed
Paramecium_sexaurelia	protists	2	0.01535	2.42e-11	1.55e-11	3.61e-11	1.58574e+08	1.06302e+08	2.47581e+08	mixed
Paramecium_tetraurelia	protists	2	0.00685	1.94e-11	1.23e-11	2.65e-11	8.82732e+07	6.46226e+07	1.39228e+08	mixed
Pelecanus_crispus	birds	2	0.00105	9.12e-09	5.84e-09	1.42e-08	28782.9	18485.9	44948.6	sexual
Phaeodactylum_tricornutum	protists	2	0.0118	4.77e-10	4.04e-10	5.61e-10	6.18449e+06	5.25847e+06	7.30198e+06	asexual
Phoenicopterus_roseus	birds	2	0.00439	1.65e-08	1.19e-08	2.32e-08	66515.2	47306	92226.9	sexual
Pithecia_pithecia	mammals	2	0.00274	9.92e-09	8.55e-09	1.15e-08	69052.4	59565.2	80117	sexual
Plasmodium_falciparum	protists	1	0.00114	5.24e-10	3.76e-10	6.76e-10	1.08779e+06	843195	1.51596e+06	asexual
Platalea_ajaja	birds	2	0.00136	1.69e-08	1.19e-08	2.4e-08	20118.3	14166.7	28571.4	sexual
Poecilia_reticulata	fish	2	0.002155	9.26e-09	8.37e-09	1.02e-08	58180.3	52818.6	64366.8	sexual
Pogona_vitticeps	reptiles	2	0.0158	1.43e-08	1.17e-08	1.76e-08	276224	224432	337607	sexual
Pongo_abelii	mammals	2	0.00385	1.66e-08	1.3e-08	2.2e-08	57981.9	43750	74038.5	sexual
Pristionchus_pacificus	nematodes	2	0.014	2e-09	1.87e-09	2.14e-09	1750000	1.63551e+06	1.87166e+06	sexual
Procavia_capensis	mammals	2	0.00138	9.18e-09	7.54e-09	1.12e-08	37581.7	30803.6	45756	sexual
Propanagrolaimus_sp.JU765	nematodes	2	0.00241	8.92e-10	2.9e-17	6.9e-09	675448	87318.8	20800000000000	sexual
Prunus_persica	plants	2	0.0035	8.16e-09	6.61e-09	9.96e-09	107230	87851.4	132375	sexual
Pungitius_pungitius	fish	2	0.001225	4.37e-09	3.81e-09	4.93e-09	70080.1	62119.7	80380.6	sexual
Pygoscelis_adeliae	birds	2	0.00498	1.5e-08	1.06e-08	2.13e-08	83000	58450.7	117453	sexual
Rangifer_tarandus	mammals	2	0.002383	5.89e-09	4.37e-09	7.94e-09	101146	75031.5	136327	sexual
Rhea_pennata	birds	2	0.00261	3.97e-08	3.2e-08	4.95e-08	16435.8	13181.8	20390.6	sexual
Rhodotorula_toruloides	fungi	1	0.0135	1.9e-10	1.76e-10	2.04e-10	3.55263e+07	3.30882e+07	3.83523e+07	asexual
Rousettus_aegyptiacus	mammals	2	0.00299	8.1e-09	5.53e-09	1.19e-08	92284	62815.1	135172	sexual
Saccharomyces_cerevisiae	fungi	2	0.00670444	2.57e-10	2.28e-10	2.87e-10	6.52183e+06	5.84011e+06	7.35136e+06	mixed
Saccharomyces_paradoxus	fungi	2	0.00216667	7.27e-11	3.39e-11	1.11e-10	7.45071e+06	4.87988e+06	1.59784e+07	asexual
Saccharomycodes_ludwigii	fungi	2	0.0244	7.3e-11	5.54e-11	9.06e-11	8.35616e+07	6.73289e+07	1.10108e+08	unknown
Saimiri_boliviensis_boliviensis	mammals	2	0.00199	6.92e-09	5.62e-09	8.54e-09	71893.1	58255.3	88523.1	sexual
Salmo_salar	fish	2	0.00191	4.31e-09	2.34e-09	7.93e-09	110789	60214.4	204060	sexual
Sarcophilus_harrisii	mammals	2	0.0006	5.94e-09	4.11e-09	8.59e-09	25252.5	17462.2	36496.4	sexual
Saxicola_maurus	birds	2	0.00629	6.68e-09	5.14e-09	8.7e-09	235404	180747	305934	sexual
Schizophyllum_commune	fungi	2	0.165	2e-08	1.1e-08	4.1e-08	2062500	1.0061e+06	3750000	sexual
Schizosaccharomyces_pombe	fungi	1	0.00604	1.64e-10	1.51e-10	1.78e-10	1.84146e+07	1.69663e+07	20000000	asexual
Silene_latifolia	plants	2	0.024425	7.31e-09	5.2e-09	8e-09	835328	763281	1.17428e+06	sexual
Sphaerodactylus_inigoi	reptiles	2	0.00851	1.36e-08	8.37e-09	2.21e-08	156434	96267	254182	sexual
Spirodela_polyrhiza	plants	2	0.0006965	9.09e-11	5.69e-11	1.52e-10	1.91557e+06	1.14556e+06	3.06019e+06	asexual
Sus_scrofa	mammals	2	0.00441	3.93e-09	3.38e-09	4.54e-09	280534	242841	326183	sexual
Syngnathus_scovelli	fish	2	0.00735	5.61e-09	3.34e-09	9.42e-09	327540	195064	550150	sexual
Taeniopygia_guttata	birds	2	0.0074	5.84e-09	3.54e-09	9.65e-09	316781	191710	522599	sexual
Tapirus_indicus	mammals	2	0.00135	4.8e-09	3.08e-09	7.5e-09	70312.5	45000	109578	sexual
Thamnophis_sirtalis	reptiles	2	0.0131	2.54e-08	2.02e-08	3.22e-08	128937	101708	162129	sexual
Tupaia_chinensis_belangeri	mammals	2	0.00372	7.5e-09	6.14e-09	9.16e-09	124000	101528	151466	sexual
Turdus_merula	birds	2	0.00541	6.96e-09	5.17e-09	9.38e-09	194325	144190	261605	sexual
Tursiops_truncatus	mammals	2	0.00124	8.83e-09	6.26e-09	1.25e-08	35107.6	24800	49520.8	sexual
Ursus_arctos	mammals	2	0.001325	8.4e-09	6.9e-09	1e-08	39434.5	33125	48007.2	sexual
Vicugna_pacos	mammals	2	0.00353	9.44e-09	6.65e-09	1.34e-08	93485.2	65858.2	132707	sexual
Vulpes_vulpes	mammals	2	0.00216	4.46e-09	2.79e-09	7.14e-09	121076	75630.3	193548	sexual
Zea_mays	plants	2	0.01545	2.19e-08	2.08e-08	2.33e-08	176370	165773	185697	sexual

## Sheet: STable2
Supplementary Table 2: Direct mutation rate estimates sourced from the literature
species	mutation_rate_per_gen	mean_mutation_rate	mutation_rate_ref	link								Mutation rate estimate compiled by Wang & Obbard (2023)
Acanthaster cf. solaris	9.13e-09	9.13e-09	Popovic, I., Bergeron, L., Bozec, Y. M., Waldvogel, A. M., Howitt, S. M., Damjanovic, K., ... & Riginos, C. (2023). High germline mutation rates but not extreme population size outbreaks influence genetic diversity in crown-of-thorns sea stars. bioRxiv, 2023-06.	https://journals.plos.org/plosgenetics/article?id=10.1371/journal.pgen.1011129								Mutation rate estimate from recent literature search
Acrocephalus arundinaceus	7.16e-09	7.16e-09	Hongkai Zhang, Max Lundberg, Maja Tarka, Dennis Hasselquist, Bengt Hansson, Evidence of Site-Specific and Male-Biased Germline Mutation Rate in a Wild Songbird, Genome Biology and Evolution, Volume 15, Issue 11, November 2023, evad180, https://doi.org/10.1093/gbe/evad180	https://academic.oup.com/gbe/article/15/11/evad180/7289221?login=true
Acyrthosiphon pisum	2.7e-10	2.7e-10	Fazalova, V., & Nevado, B. (2020). Low spontaneous mutation rate and pleistocene radiation of pea aphids. Molecular biology and evolution, 37(7), 2045-2051.	https://academic.oup.com/mbe/article/37/7/2045/5803654
Ailurus fulgens	1.3e-08	1.3e-08	Bergeron, L. A., Besenbacher, S., Zheng, J., Li, P., Bertelsen, M. F., Quintard, B., ... & Zhang, G. (2023). Evolution of the germline mutation rate across vertebrates. Nature, 1-7.	https://www.nature.com/articles/s41586-023-05752-y
Amphilophus	6.6e-08	5.15769e-08	Recknagel, H., Elmer, K. R., & Meyer, A. (2013). A hybrid genetic linkage map of two ecologically and morphologically divergent Midas cichlid fishes (Amphilophus spp.) obtained by massively parallel DNA sequencing (ddRADSeq). G3: Genes| Genomes| Genetics, 3(1), 65-74.	https://www.ncbi.nlm.nih.gov/pmc/articles/PMC3538344/
Amphilophus	3.5e-09		Malinsky, M., Svardal, H., Tyers, A. M., Miska, E. A., Genner, M. J., Turner, G. F., & Durbin, R. (2018). Whole-genome sequences of Malawi cichlids reveal multiple radiations interconnected by gene flow. Nature ecology & evolution, 2(12), 1940-1955.	https://www.nature.com/articles/s41559-018-0717-x
Amphiprion ocellaris	7.36e-09	7.36e-09	Bergeron, L. A., Besenbacher, S., Zheng, J., Li, P., Bertelsen, M. F., Quintard, B., ... & Zhang, G. (2023). Evolution of the germline mutation rate across vertebrates. Nature, 1-7.	https://www.nature.com/articles/s41586-023-05752-y
Anopheles coluzzii	1e-09	1e-09	Rashid, I., Campos, M., Collier, T., Crepeau, M., Weakley, A., Gripkey, H., ... & Lanzaro, G. C. (2022). Spontaneous mutation rate estimates for the principal malaria vectors Anopheles coluzzii and Anopheles stephensi. Scientific reports, 12(1), 1-11.	https://www.ncbi.nlm.nih.gov/pmc/articles/PMC8742016/
Anopheles gambiae	3.06e-09	2.565e-09	Wang, Y. (2021). Unpublished data using Ag1000G crosses.	file:///C:/Users/ywang120/Dropbox/PostDoc_log/20210719/main_20210719.html
Anopheles gambiae	2.07e-09		Wang, Y. (2021). Unpublished data using Ag1000G crosses.	file:///C:/Users/ywang120/Dropbox/PostDoc_log/20210719/main_20210719.html
Anopheles stephensi	1.36e-09	1.36e-09	Rashid, I., Campos, M., Collier, T., Crepeau, M., Weakley, A., Gripkey, H., ... & Lanzaro, G. C. (2022). Spontaneous mutation rate estimates for the principal malaria vectors Anopheles coluzzii and Anopheles stephensi. Scientific reports, 12(1), 1-11.	https://www.ncbi.nlm.nih.gov/pmc/articles/PMC8742016/
Aotus nancymaae	8.14e-09	8.14e-09	Thomas, G. W., Wang, R. J., Puri, A., Harris, R. A., Raveendran, M., Hughes, D. S., ... & Hahn, M. W. (2018). Reproductive longevity predicts mutation rates in primates. Current Biology, 28(19), 3193-3197.	https://www.ncbi.nlm.nih.gov/pmc/articles/PMC6177314/
Apis mellifera	6.8e-09	6.8e-09	Yang, S., Wang, L., Huang, J., Zhang, X., Yuan, Y., Chen, J. Q., ... & Tian, D. (2015). Parent–progeny sequencing indicates higher mutation rates in heterozygotes. Nature, 523(7561), 463-467.	https://www.nature.com/articles/nature14649
Aptenodytes forsteri	1.41e-08	1.41e-08	Bergeron, L. A., Besenbacher, S., Zheng, J., Li, P., Bertelsen, M. F., Quintard, B., ... & Zhang, G. (2023). Evolution of the germline mutation rate across vertebrates. Nature, 1-7.	https://www.nature.com/articles/s41586-023-05752-y
Ara glaucogularis	1e-08	1e-08	Bergeron, L. A., Besenbacher, S., Zheng, J., Li, P., Bertelsen, M. F., Quintard, B., ... & Zhang, G. (2023). Evolution of the germline mutation rate across vertebrates. Nature, 1-7.	https://www.nature.com/articles/s41586-023-05752-y
Arabidopsis thaliana	6.5e-09	6.90089e-09	Ossowski, S., Schneeberger, K., Lucas-Lledó, J. I., Warthmann, N., Clark, R. M., Shaw, R. G., ... & Lynch, M. (2010). The rate and molecular spectrum of spontaneous mutations in Arabidopsis thaliana. science, 327(5961), 92-94.	https://www.ncbi.nlm.nih.gov/pmc/articles/PMC3878865/
Arabidopsis thaliana	7.4e-09		Yang, S., Wang, L., Huang, J., Zhang, X., Yuan, Y., Chen, J. Q., ... & Tian, D. (2015). Parent–progeny sequencing indicates higher mutation rates in heterozygotes. Nature, 523(7561), 463-467.	https://www.nature.com/articles/nature14649
Arabidopsis thaliana	2.68e-08		Yang, S., Wang, L., Huang, J., Zhang, X., Yuan, Y., Chen, J. Q., ... & Tian, D. (2015). Parent–progeny sequencing indicates higher mutation rates in heterozygotes. Nature, 523(7561), 463-467.	https://www.nature.com/articles/nature14649
Arabidopsis thaliana	6.95e-09		Weng, M. L., Becker, C., Hildebrandt, J., Neumann, M., Rutter, M. T., Shaw, R. G., ... & Fenster, C. B. (2019). Fine-grained analysis of spontaneous mutation spectrum and frequency in Arabidopsis thaliana. Genetics, 211(2), 703-714.	https://www.ncbi.nlm.nih.gov/pmc/articles/PMC6366913/
Arabidopsis thaliana	2.3e-08		Willing, EM., Piofczyk, T., Albert, A. et al. UVR2 ensures transgenerational genome stability under simulated natural UV-B in Arabidopsis t haliana. Nat Commun 7, 13522 (2016)	https://www.nature.com/articles/ncomms13522
Arabidopsis thaliana	7e-09		Belfield EJ, Brown C, Ding ZJ, Chapman L, Luo M, Hinde E, van Es SW, Johnson S, Ning Y, Zheng SJ, Mithani A, Harberd NP. Thermal stress accelerates Arabidopsis thaliana mutation rate. Genome Res. 2021 Jan;31(1):40-50	https://www.ncbi.nlm.nih.gov/pmc/articles/PMC7849391/#:~:text=thaliana%20at%20standard%20temperature%20(ST,to%2012%20%C3%97%2010%E2%88%929.
Arabidopsis thaliana	5.28e-09		Lu, Z., Cui, J., Wang, L., Teng, N., Zhang, S., Lam, H. M., ... & Jin, B. (2021). Genome-wide DNA mutations in Arabidopsis plants after multigenerational exposure to high temperatures. Genome biology, 22(1), 1-27.	https://genomebiology.biomedcentral.com/articles/10.1186/s13059-021-02381-4
Arctocephalus gazella	6.78e-09	6.78e-09	Bergeron, L. A., Besenbacher, S., Zheng, J., Li, P., Bertelsen, M. F., Quintard, B., ... & Zhang, G. (2023). Evolution of the germline mutation rate across vertebrates. Nature, 1-7.	https://www.nature.com/articles/s41586-023-05752-y
Balaena mysticetus	1.2e-08	1.2e-08	Marcos Suárez-Menéndez et al. ,Wild pedigrees inform mutation rates and historic abundance in baleen whales.Science381,990-995(2023)	https://www.science.org/doi/10.1126/science.adf2160
Balaenoptera musculus	1.24e-08	1.24e-08	Marcos Suárez-Menéndez et al. ,Wild pedigrees inform mutation rates and historic abundance in baleen whales.Science381,990-995(2023)	https://www.science.org/doi/10.1126/science.adf2160
Balaenoptera physalus	8.8e-09	8.8e-09	Marcos Suárez-Menéndez et al. ,Wild pedigrees inform mutation rates and historic abundance in baleen whales.Science381,990-995(2023)	https://www.science.org/doi/10.1126/science.adf2160
Bathycoccus prasinos	3.02e-10	3.02e-10	Krasovec, M., Eyre-Walker, A., Sanchez-Ferandin, S., & Piganeau, G. (2017). Spontaneous mutation rate in the smallest photosynthetic eukaryotes. Molecular biology and evolution, 34(7), 1770-1779.	https://www.ncbi.nlm.nih.gov/pmc/articles/PMC5455958/
Betta splendens	3.75e-09	4.36e-09	Young Mi Kwon et al. ,Genomic consequences of domestication of the Siamese fighting fish.Sci. Adv.8,eabm4950(2022)	https://www.science.org/doi/10.1126/sciadv.abm4950
Betta splendens	4.97e-09		Bergeron, L. A., Besenbacher, S., Zheng, J., Li, P., Bertelsen, M. F., Quintard, B., ... & Zhang, G. (2023). Evolution of the germline mutation rate across vertebrates. Nature, 1-7.	https://www.nature.com/articles/s41586-023-05752-y
Bombus terrestris	3.58e-09	3.58e-09	Liu, H., Jia, Y., Sun, X., Tian, D., Hurst, L. D., & Yang, S. (2017). Direct determination of the mutation rate in the bumblebee reveals evidence for weak recombination-associated mutation and an approximate rate constancy in insects. Molecular biology and evolution, 34(1), 119-130.	https://www.ncbi.nlm.nih.gov/pmc/articles/PMC5854123/
Bombyx mori	4.1e-09	4.1e-09	Han, M., Ren, J., Guo, H., Tong, X., Hu, H., Lu, K., ... & Dai, F. (2023). Mutation Rate and Spectrum of the Silkworm in Normal and Temperature Stress Conditions. Genes, 14(3), 649.	https://www.mdpi.com/2073-4425/14/3/649
Bos taurus	1.17e-08	1.17e-08	Harland, C., Charlier, C., Karim, L., Cambisano, N., Deckers, M., Mni, M., ... & Georges, M. (2017). Frequency of mosaicism points towards mutation-prone early cleavage cell divisions in cattle. BioRxiv, 079863.	https://www.biorxiv.org/content/10.1101/079863v2#:~:text=We%20herein%20take%20advantage%20of,of%20multiple%20dnm's%20between%20siblings.
Brassica rapa	9.1e-09	9.1e-09	Park, J. S., Park, J. H., & Park, Y. D. (2019). Construction of pseudomolecule sequences of Brassica rapa ssp. pekinensis inbred line CT001 and analysis of spontaneous mutations derived via sexual propagation. PloS one, 14(9), e0222283.	https://journals.plos.org/plosone/article?id=10.1371/journal.pone.0222283
Bubo scandiacus	9.79e-10	9.79e-10	Bergeron, L. A., Besenbacher, S., Zheng, J., Li, P., Bertelsen, M. F., Quintard, B., ... & Zhang, G. (2023). Evolution of the germline mutation rate across vertebrates. Nature, 1-7.	https://www.nature.com/articles/s41586-023-05752-y
Caenorhabditis briggsae	1.33e-09	1.33e-09	Denver, D. R., Wilhelm, L. J., Howe, D. K., Gafner, K., Dolan, P. C., & Baer, C. F. (2012). Variation in base-substitution mutation in experimental and natural lineages of Caenorhabditis nematodes. Genome Biology and Evolution, 4(4), 513-522.	https://academic.oup.com/gbe/article/4/4/513/551483
Caenorhabditis elegans	9e-09	4.77541e-09	Denver, D. R., Morris, K., Lynch, M., & Thomas, W. K. (2004). High mutation rate and predominance of insertions in the Caenorhabditis elegans nuclear genome. Nature, 430(7000), 679-682.	https://www.nature.com/articles/nature02697
Caenorhabditis elegans	2.7e-09		Denver, D. R., Dolan, P. C., Wilhelm, L. J., Sung, W., Lucas-Lledó, J. I., Howe, D. K., ... & Baer, C. F. (2009). A genome-wide view of Caenorhabditis elegans base-substitution mutation processes. Proceedings of the National Academy of Sciences, 106(38), 16310-16314.	https://www.ncbi.nlm.nih.gov/pmc/articles/PMC2752564/
Caenorhabditis elegans	1.45e-09		Denver, D. R., Wilhelm, L. J., Howe, D. K., Gafner, K., Dolan, P. C., & Baer, C. F. (2012). Variation in base-substitution mutation in experimental and natural lineages of Caenorhabditis nematodes. Genome Biology and Evolution, 4(4), 513-522.	https://academic.oup.com/gbe/article/4/4/513/551483
Caenorhabditis elegans	3.37e-10		Meier, B., Cooke, S. L., Weiss, J., Bailly, A. P., Alexandrov, L. B., Marshall, J., ... & Campbell, P. J. (2014). C. elegans whole-genome sequencing reveals mutational signatures related to carcinogens and DNA repair deficiency. Genome research, 24(10), 1624-1636.	https://www.ncbi.nlm.nih.gov/pmc/articles/PMC4199376/
Caenorhabditis elegans	1.84e-09		Konrad, A., Brady, M. J., Bergthorsson, U., & Katju, V. (2019). Mutational landscape of spontaneous base substitutions and small indels in experimental Caenorhabditis elegans populations of differing size. Genetics, 212(3), 837-854.	https://academic.oup.com/genetics/article/212/3/837/5931235
Caenorhabditis elegans	2.33e-09		Saxena, A. S., Salomon, M. P., Matsuba, C., Yeh, S. D., & Baer, C. F. (2019). Evolution of the mutational process under relaxed selection in Caenorhabditis elegans. Molecular biology and evolution, 36(2), 239-251.	https://www.ncbi.nlm.nih.gov/pmc/articles/PMC6367967/
Caenorhabditis elegans	2.57e-09		Saxena, A. S., Salomon, M. P., Matsuba, C., Yeh, S. D., & Baer, C. F. (2019). Evolution of the mutational process under relaxed selection in Caenorhabditis elegans. Molecular biology and evolution, 36(2), 239-251.	https://www.ncbi.nlm.nih.gov/pmc/articles/PMC6367967/
Caenorhabditis remanei	2.96e-09	2.96e-09	Hwei-yen Chen, Therese Krieg, Brian Mautz, Cécile Jolly, Douglas Scofield, Alexei A Maklakov, Simone Immler, Germline mutation rate is elevated in young and old parents in Caenorhabditis remanei, Evolution Letters, 2023;, qrad052	https://academic.oup.com/evlett/advance-article/doi/10.1093/evlett/qrad052/7320046
Callithrix jacchus	4.3e-09	4.3e-09	Yang, C., Zhou, Y., Marcus, S., Formenti, G., Bergeron, L. A., Song, Z., ... & Zhang, G. (2021). Evolutionary and biomedical insights from a marmoset diploid genome assembly. Nature, 594(7862), 227-233.	https://www.nature.com/articles/s41586-021-03535-x
Canis lupus	4.5e-09	4.5e-09	Koch, E. M., Schweizer, R. M., Schweizer, T. M., Stahler, D. R., Smith, D. W., Wayne, R. K., & Novembre, J. (2019). De novo mutation rate estimation in wolves of known pedigree. Molecular biology and evolution, 36(11), 2536-2547.	https://www.ncbi.nlm.nih.gov/pmc/articles/PMC6805234/
Canis lupus familiaris	8.68e-09	8.68e-09	Bergeron, L. A., Besenbacher, S., Zheng, J., Li, P., Bertelsen, M. F., Quintard, B., ... & Zhang, G. (2023). Evolution of the germline mutation rate across vertebrates. Nature, 1-7.	https://www.nature.com/articles/s41586-023-05752-y
Capra hircus	5.25e-09	5.25e-09	Bergeron, L. A., Besenbacher, S., Zheng, J., Li, P., Bertelsen, M. F., Quintard, B., ... & Zhang, G. (2023). Evolution of the germline mutation rate across vertebrates. Nature, 1-7.	https://www.nature.com/articles/s41586-023-05752-y
Cavia aperea	8.72e-09	8.72e-09	Bergeron, L. A., Besenbacher, S., Zheng, J., Li, P., Bertelsen, M. F., Quintard, B., ... & Zhang, G. (2023). Evolution of the germline mutation rate across vertebrates. Nature, 1-7.	https://www.nature.com/articles/s41586-023-05752-y
Ceratotherium simum simum	9.56e-09	9.56e-09	Bergeron, L. A., Besenbacher, S., Zheng, J., Li, P., Bertelsen, M. F., Quintard, B., ... & Zhang, G. (2023). Evolution of the germline mutation rate across vertebrates. Nature, 1-7.	https://www.nature.com/articles/s41586-023-05752-y
Cervus elaphus yarkandensis	6.71e-09	6.71e-09	Bergeron, L. A., Besenbacher, S., Zheng, J., Li, P., Bertelsen, M. F., Quintard, B., ... & Zhang, G. (2023). Evolution of the germline mutation rate across vertebrates. Nature, 1-7.	https://www.nature.com/articles/s41586-023-05752-y
Cervus nippon	4.7e-09	4.7e-09	Bergeron, L. A., Besenbacher, S., Zheng, J., Li, P., Bertelsen, M. F., Quintard, B., ... & Zhang, G. (2023). Evolution of the germline mutation rate across vertebrates. Nature, 1-7.	https://www.nature.com/articles/s41586-023-05752-y
Chauna torquata	7.06e-09	7.06e-09	Bergeron, L. A., Besenbacher, S., Zheng, J., Li, P., Bertelsen, M. F., Quintard, B., ... & Zhang, G. (2023). Evolution of the germline mutation rate across vertebrates. Nature, 1-7.	https://www.nature.com/articles/s41586-023-05752-y
Chironomus riparius	2.12e-09	3.52735e-09	Oppold, A. M., & Pfenninger, M. (2017). Direct estimation of the spontaneous mutation rate by short‐term mutation accumulation lines in Chironomus riparius. Evolution Letters, 1(2), 86-92.	https://www.ncbi.nlm.nih.gov/pmc/articles/PMC6121839/
Chironomus riparius	3.77e-09		Waldvogel, A. M., & Pfenninger, M. (2021). Temperature dependence of spontaneous mutation rates. Genome research, 31(9), 1582-1589.	https://www.ncbi.nlm.nih.gov/pmc/articles/PMC8415371/
Chlamydomonas incerta	1.16e-09	1.16e-09	López-Cortegano, E., Craig, R. J., Chebib, J., Samuels, T., Morgan, A. D., Kraemer, S. A., ... & Keightley, P. D. (2021). De novo mutation rate variation and its determinants in Chlamydomonas. Molecular biology and evolution, 38(9), 3709-3723.	https://www.ncbi.nlm.nih.gov/pmc/articles/PMC8383909/
Chlamydomonas reinhardtii	2.08e-10	8.86164e-10	Ness, R. W., Morgan, A. D., Colegrave, N., & Keightley, P. D. (2012). Estimate of the spontaneous mutation rate in Chlamydomonas reinhardtii. Genetics, 192(4), 1447-1454.	https://www.ncbi.nlm.nih.gov/pmc/articles/PMC3512149/
Chlamydomonas reinhardtii	6.76e-11		Sung, W., Ackerman, M. S., Miller, S. F., Doak, T. G., & Lynch, M. (2012). Drift-barrier hypothesis and mutation-rate evolution. Proceedings of the National Academy of Sciences, 109(45), 18488-18492.	https://www.ncbi.nlm.nih.gov/pmc/articles/PMC3494944/
Chlamydomonas reinhardtii	9.63e-10		Ness, R. W., Morgan, A. D., Vasanthakrishnan, R. B., Colegrave, N., & Keightley, P. D. (2015). Extensive de novo mutation rate variation between individuals and across the genome of Chlamydomonas reinhardtii. Genome Research, 25(11), 1739-1749.	https://www.ncbi.nlm.nih.gov/pmc/articles/PMC4617969/
Chlorocebus sabaeus	9.4e-09	9.4e-09	Pfeifer, S. P. (2017). Direct estimate of the spontaneous germ line mutation rate in African green monkeys. Evolution, 71(12), 2858-2870.	https://onlinelibrary.wiley.com/doi/full/10.1111/evo.13383
Chrysemys picta	4.61e-09	4.61e-09	Bergeron, L. A., Besenbacher, S., Zheng, J., Li, P., Bertelsen, M. F., Quintard, B., ... & Zhang, G. (2023). Evolution of the germline mutation rate across vertebrates. Nature, 1-7.	https://www.nature.com/articles/s41586-023-05752-y
Clupea harengus	2e-09	2e-09	Feng, C., Pettersson, M., Lamichhaney, S., Rubin, C. J., Rafati, N., Casini, M., ... & Andersson, L. (2017). Moderate nucleotide diversity in the Atlantic herring is associated with a low mutation rate. Elife, 6, e23907.	https://elifesciences.org/articles/23907
Coleonyx brevis	6.33e-09	6.33e-09	Bergeron, L. A., Besenbacher, S., Zheng, J., Li, P., Bertelsen, M. F., Quintard, B., ... & Zhang, G. (2023). Evolution of the germline mutation rate across vertebrates. Nature, 1-7.	https://www.nature.com/articles/s41586-023-05752-y
Coturnix japonica	5.67e-09	5.67e-09	Bergeron, L. A., Besenbacher, S., Zheng, J., Li, P., Bertelsen, M. F., Quintard, B., ... & Zhang, G. (2023). Evolution of the germline mutation rate across vertebrates. Nature, 1-7.	https://www.nature.com/articles/s41586-023-05752-y
Cyanistes caeruleus	5.19e-09	5.19e-09	Bergeron, L. A., Besenbacher, S., Zheng, J., Li, P., Bertelsen, M. F., Quintard, B., ... & Zhang, G. (2023). Evolution of the germline mutation rate across vertebrates. Nature, 1-7.	https://www.nature.com/articles/s41586-023-05752-y
Cynoglossus semilaevis	9.13e-09	9.13e-09	Bergeron, L. A., Besenbacher, S., Zheng, J., Li, P., Bertelsen, M. F., Quintard, B., ... & Zhang, G. (2023). Evolution of the germline mutation rate across vertebrates. Nature, 1-7.	https://www.nature.com/articles/s41586-023-05752-y
Cyprinus carpio	5.62e-09	5.62e-09	Bergeron, L. A., Besenbacher, S., Zheng, J., Li, P., Bertelsen, M. F., Quintard, B., ... & Zhang, G. (2023). Evolution of the germline mutation rate across vertebrates. Nature, 1-7.	https://www.nature.com/articles/s41586-023-05752-y
Daphnia galeata	7.45e-10	7.45e-10	Pfenninger, M., Doria, H. B., Nickel, J., Thielsch, A., Schwenk, K., & Cordellier, M. (2022). Spontaneous rate of clonal single nucleotide mutations in Daphnia galeata. PloS one, 17(4), e0265632.	https://www.ncbi.nlm.nih.gov/pmc/articles/PMC8975155/
Daphnia magna	8.96e-09	8.96e-09	Ho, E. K., Macrae, F., Latta 4th, L. C., McIlroy, P., Ebert, D., Fields, P. D., ... & Schaack, S. (2020). High and highly variable spontaneous mutation rates in Daphnia. Molecular biology and evolution, 37(11), 3258-3266.	https://academic.oup.com/mbe/article/37/11/3258/5855676
Daphnia pulex	1.02e-08	2.05285e-09	Keith, N., Tucker, A. E., Jackson, C. E., Sung, W., Lledó, J. I. L., Schrider, D. R., ... & Lynch, M. (2016). High mutational rates of large-scale duplication and deletion in Daphnia pulex. Genome research, 26(1), 60-69.	https://www.ncbi.nlm.nih.gov/pmc/articles/PMC4691751/
Daphnia pulex	3.34e-09		Keith, N., Tucker, A. E., Jackson, C. E., Sung, W., Lledó, J. I. L., Schrider, D. R., ... & Lynch, M. (2016). High mutational rates of large-scale duplication and deletion in Daphnia pulex. Genome research, 26(1), 60-69.	https://www.ncbi.nlm.nih.gov/pmc/articles/PMC4691751/
Daphnia pulex	2.3e-09		Flynn, J. M., Chain, F. J., Schoen, D. J., & Cristescu, M. E. (2017). Spontaneous mutation accumulation in Daphnia pulex in selection-free vs. competitive environments. Molecular Biology and Evolution, 34(1), 160-173.	https://academic.oup.com/mbe/article/34/1/160/2666018?login=true
Daphnia pulex	1.61e-09		Bull, J. K., Flynn, J. M., Chain, F. J., & Cristescu, M. E. (2019). Fitness and genomic consequences of chronic exposure to low levels of copper and nickel in Daphnia pulex mutation accumulation lines. G3: Genes, Genomes, Genetics, 9(1), 61-71.	https://www.ncbi.nlm.nih.gov/pmc/articles/PMC6325897/
Daphnia pulex	1.57e-09		Keith, N., Jackson, C. E., Glaholt, S. P., Young, K., Lynch, M., & Shaw, J. R. (2021). Genome-wide analysis of cadmium-induced, germline mutations in a long-term Daphnia pulex mutation-accumulation experiment. Environmental health perspectives, 129(10), 107003.	https://www.ncbi.nlm.nih.gov/pmc/articles/PMC8500294/
Daphnia pulex	7e-10		Chain, F. J., Flynn, J. M., Bull, J. K., & Cristescu, M. E. (2019). Accelerated rates of large-scale mutations in the presence of copper and nickel. Genome research, 29(1), 64-73.	https://www.ncbi.nlm.nih.gov/pmc/articles/PMC6314161/
Dictyostelium discoideum	2.89e-11	2.49154e-11	Saxer, G., Havlak, P., Fox, S. A., Quance, M. A., Gupta, S., Fofanov, Y., ... & Queller, D. C. (2012). Whole genome sequencing of mutation accumulation lines reveals a low mutation rate in the social amoeba Dictyostelium discoideum.	https://journals.plos.org/plosone/article?id=10.1371/journal.pone.0046759
Dictyostelium discoideum	2.47e-11		Kucukyildirim, S., Behringer, M., Sung, W., Brock, D. A., Doak, T. G., Mergen, H., ... & Lynch, M. (2020). Low base-substitution mutation rate but high rate of slippage mutations in the sequence repeat-rich genome of Dictyostelium discoideum. G3: Genes, Genomes, Genetics, 10(9), 3445-3452.	https://academic.oup.com/g3journal/article/10/9/3445/6060116
Drosophila melanogaster	5.8e-09	5.64331e-09	Haag-Liautard, C., Dorris, M., Maside, X., Macaskill, S., Halligan, D. L., Charlesworth, B., & Keightley, P. D. (2007). Direct estimation of per nucleotide and genomic deleterious mutation rates in Drosophila. Nature, 445(7123), 82-85.	https://www.nature.com/articles/nature05388
Drosophila melanogaster	3.46e-09		Keightley, P. D., Trivedi, U., Thomson, M., Oliver, F., Kumar, S., & Blaxter, M. L. (2009). Analysis of the genome sequences of three Drosophila melanogaster spontaneous mutation accumulation lines. Genome research, 19(7), 1195-1201.	https://genome.cshlp.org/content/19/7/1195.full
Drosophila melanogaster	5.49e-09		Schrider, D. R., Houle, D., Lynch, M., & Hahn, M. W. (2013). Rates and genomic consequences of spontaneous mutational events in Drosophila melanogaster. Genetics, 194(4), 937-954.	https://academic.oup.com/genetics/article/194/4/937/5935345
Drosophila melanogaster	2.8e-09		Keightley, P. D., Ness, R. W., Halligan, D. L., & Haddrill, P. R. (2014). Estimation of the spontaneous mutation rate per nucleotide site in a Drosophila melanogaster full-sib family. Genetics, 196(1), 313-320.	https://www.ncbi.nlm.nih.gov/pmc/articles/PMC3872194/
Drosophila melanogaster	5.21e-09		Huang, W., Lyman, R. F., Lyman, R. A., Carbone, M. A., Harbison, S. T., Magwire, M. M., & Mackay, T. F. (2016). Spontaneous mutations and the origin and maintenance of quantitative genetic variation. Elife, 5, e14625.	https://elifesciences.org/articles/14625
Drosophila melanogaster	6.03e-09		Sharp, N. P., & Agrawal, A. F. (2016). Low genetic quality alters key dimensions of the mutational spectrum. PLoS biology, 14(3), e1002419.	https://journals.plos.org/plosbiology/article?id=10.1371/journal.pbio.1002419
Drosophila melanogaster	4.9e-09		Assaf, Z. J., Tilk, S., Park, J., Siegal, M. L., & Petrov, D. A. (2017). Deep sequencing of natural and experimental populations of Drosophila melanogaster reveals biases in the spectrum of new mutations. Genome research, 27(12), 1988-2000.	https://www.ncbi.nlm.nih.gov/pmc/articles/PMC5741049/
Drosophila melanogaster	1.67e-09		Wang, Y., McNeil, P., Abdulazeez, R., Pascual, M., Johnston, S. E., Keightley, P. D., & Obbard, D. J. (2022). Variation in mutation, recombination, and transposition rates in Drosophila melanogaster and Drosophila simulans. bioRxiv.	https://www.biorxiv.org/content/10.1101/2022.09.12.507595v1.full
Drosophila melanogaster	4.86e-09		Wang, Y., McNeil, P., Abdulazeez, R., Pascual, M., Johnston, S. E., Keightley, P. D., & Obbard, D. J. (2022). Variation in mutation, recombination, and transposition rates in Drosophila melanogaster and Drosophila simulans. bioRxiv.	https://www.biorxiv.org/content/10.1101/2022.09.12.507595v1.full
Drosophila pseudoobscura	3.1e-09	3.1e-09	Krasovec, M. (2021). The spontaneous mutation rate of Drosophila pseudoobscura. G3, 11(7), jkab151.	https://academic.oup.com/g3journal/article/11/7/jkab151/6265464?login=true
Drosophila simulans	4.51e-09	4.51e-09	Wang, Y., McNeil, P., Abdulazeez, R., Pascual, M., Johnston, S. E., Keightley, P. D., & Obbard, D. J. (2022). Variation in mutation, recombination, and transposition rates in Drosophila melanogaster and Drosophila simulans. bioRxiv.	https://www.biorxiv.org/content/10.1101/2022.09.12.507595v1.full
Ectocarpus siliculosus	4.07e-10	4.07e-10	Krasovec, M., Lipinska, A. P., & Coelho, S. M. (2022). Low spontaneous mutation rate in a complex multicellular eukaryote with a haploid-diploid life cycle. bioRxiv.	https://www.biorxiv.org/content/10.1101/2022.05.13.491831v1.full
Elephas maximus	5.3e-09	5.3e-09	Natalia A Prado, Ellie E Armstrong, Janine L Brown, Shifra Z Goldenberg, Peter Leimgruber, Virginia R Pearson, Jesús E Maldonado, Michael G Campana, Genomic resources for Asian (Elephas maximus) and African savannah elephant (Loxodonta africana) conservation and health research, Journal of Heredity, Volume 114, Issue 5, September 2023, Pages 529–538, https://doi.org/10.1093/jhered/esad034	https://academic.oup.com/jhered/article/114/5/529/7185168?login=true
Emiliania huxleyi	5.55e-10	5.55e-10	Krasovec, M., Rickaby, R. E., & Filatov, D. A. (2020). Evolution of mutation rate in astronomically large phytoplankton populations. Genome biology and evolution.	https://academic.oup.com/gbe/article/12/7/1051/5869440
Eublepharis macularius	5.74e-09	5.74e-09	Bergeron, L. A., Besenbacher, S., Zheng, J., Li, P., Bertelsen, M. F., Quintard, B., ... & Zhang, G. (2023). Evolution of the germline mutation rate across vertebrates. Nature, 1-7.	https://www.nature.com/articles/s41586-023-05752-y
Felis catus	8.6e-09	8.174e-09	Wang, R. J., Raveendran, M., Harris, R. A., Murphy, W. J., Lyons, L. A., Rogers, J., & Hahn, M. W. (2022). De novo mutations in domestic cat are consistent with an effect of reproductive longevity on both the rate and spectrum of mutations. Molecular Biology and Evolution, 39(7), msac147.	https://academic.oup.com/mbe/article/39/7/msac147/6623531
Felis catus	3.49e-09		Bergeron, L. A., Besenbacher, S., Zheng, J., Li, P., Bertelsen, M. F., Quintard, B., ... & Zhang, G. (2023). Evolution of the germline mutation rate across vertebrates. Nature, 1-7.	https://www.nature.com/articles/s41586-023-05752-y
Ficedula albicollis	4.6e-09	4.6e-09	Smeds, L., Qvarnström, A., & Ellegren, H. (2016). Direct estimate of the rate of germline mutation in a bird. Genome research, 26(9), 1211-1218.	https://www.ncbi.nlm.nih.gov/pmc/articles/PMC5052036
Fukomys damarensis	7.41e-09	7.41e-09	Bergeron, L. A., Besenbacher, S., Zheng, J., Li, P., Bertelsen, M. F., Quintard, B., ... & Zhang, G. (2023). Evolution of the germline mutation rate across vertebrates. Nature, 1-7.	https://www.nature.com/articles/s41586-023-05752-y
Gallus gallus domesticus	3.62e-09	3.62e-09	Bergeron, L. A., Besenbacher, S., Zheng, J., Li, P., Bertelsen, M. F., Quintard, B., ... & Zhang, G. (2023). Evolution of the germline mutation rate across vertebrates. Nature, 1-7.	https://www.nature.com/articles/s41586-023-05752-y
Giraffa camelopardalis	1e-08	1e-08	Bergeron, L. A., Besenbacher, S., Zheng, J., Li, P., Bertelsen, M. F., Quintard, B., ... & Zhang, G. (2023). Evolution of the germline mutation rate across vertebrates. Nature, 1-7.	https://www.nature.com/articles/s41586-023-05752-y
Gorilla gorilla	1.22e-08	1.125e-08	Besenbacher, S., Hvilsom, C., Marques-Bonet, T., Mailund, T., & Schierup, M. H. (2019). Direct estimation of mutations in great apes reconciles phylogenetic dating. Nature ecology & evolution, 3(2), 286-292.	https://www.nature.com/articles/s41559-018-0778-x
Gorilla gorilla	1.03e-08		Besenbacher, S., Hvilsom, C., Marques-Bonet, T., Mailund, T., & Schierup, M. H. (2019). Direct estimation of mutations in great apes reconciles phylogenetic dating. Nature ecology & evolution, 3(2), 286-292.	https://www.nature.com/articles/s41559-018-0778-x
Gyps fulvus	2.61e-09	2.61e-09	Bergeron, L. A., Besenbacher, S., Zheng, J., Li, P., Bertelsen, M. F., Quintard, B., ... & Zhang, G. (2023). Evolution of the germline mutation rate across vertebrates. Nature, 1-7.	https://www.nature.com/articles/s41586-023-05752-y
Hanseniaspora osmophila	1.66e-10	1.66e-10	Nguyen, D. T., Wu, B., Long, H., Zhang, N., Patterson, C., Simpson, S., ... & Hao, W. (2020). Variable spontaneous mutation and loss of heterozygosity among heterozygous genomes in yeast. Molecular biology and evolution, 37(11), 3118-3130.	https://academic.oup.com/mbe/article/37/11/3118/5858981
Hanseniaspora uvarum	1.6e-10	1.6e-10	Nguyen, D. T., Wu, B., Long, H., Zhang, N., Patterson, C., Simpson, S., ... & Hao, W. (2020). Variable spontaneous mutation and loss of heterozygosity among heterozygous genomes in yeast. Molecular biology and evolution, 37(11), 3118-3130.	https://academic.oup.com/mbe/article/37/11/3118/5858981
Hanseniaspora valbyensis	9.6e-11	9.6e-11	Nguyen, D. T., Wu, B., Long, H., Zhang, N., Patterson, C., Simpson, S., ... & Hao, W. (2020). Variable spontaneous mutation and loss of heterozygosity among heterozygous genomes in yeast. Molecular biology and evolution, 37(11), 3118-3130.	https://academic.oup.com/mbe/article/37/11/3118/5858981
Heliconius melpomene	2.9e-09	2.9e-09	Keightley, P. D., Pinharanda, A., Ness, R. W., Simpson, F., Dasmahapatra, K. K., Mallet, J., ... & Jiggins, C. D. (2015). Estimation of the spontaneous mutation rate in Heliconius melpomene. Molecular biology and evolution, 32(1), 239-243.	https://www.ncbi.nlm.nih.gov/pmc/articles/PMC4271535/
Hippopotamus amphibius	1.18e-08	1.18e-08	Bergeron, L. A., Besenbacher, S., Zheng, J., Li, P., Bertelsen, M. F., Quintard, B., ... & Zhang, G. (2023). Evolution of the germline mutation rate across vertebrates. Nature, 1-7.	https://www.nature.com/articles/s41586-023-05752-y
Homo sapiens	1.36e-08	1.24346e-08	Awadalla, P., Gauthier, J., Myers, R. A., Casals, F., Hamdan, F. F., Griffing, A. R., ... & Rouleau, G. A. (2010). Direct measure of the de novo mutation rate in autism and schizophrenia cohorts. The American Journal of Human Genetics, 87(3), 316-324.	https://www.ncbi.nlm.nih.gov/pmc/articles/PMC2933353/
Homo sapiens	1.1e-08		Roach, J. C., Glusman, G., Smit, A. F., Huff, C. D., Hubley, R., Shannon, P. T., ... & Galas, D. J. (2010). Analysis of genetic inheritance in a family quartet by whole-genome sequencing. Science, 328(5978), 636-639.	https://www.ncbi.nlm.nih.gov/pmc/articles/PMC3037280/
Homo sapiens	1.17e-08		Conrad, D. F., Keebler, J. E., a Depristo, M., Lindsay, S. J., Cassals, F., Idaghdour, Y., ... & Kiran, V. (2012). Europe PMC Funders Group Variation in Genome-Wide Mutation Rates within and between Human Families.	https://www.ncbi.nlm.nih.gov/pmc/articles/PMC3322360/
Homo sapiens	9.7e-09		Conrad, D. F., Keebler, J. E., a Depristo, M., Lindsay, S. J., Cassals, F., Idaghdour, Y., ... & Kiran, V. (2012). Europe PMC Funders Group Variation in Genome-Wide Mutation Rates within and between Human Families.	https://www.ncbi.nlm.nih.gov/pmc/articles/PMC3322360/
Homo sapiens	1.2e-08		Campbell, C. D., Chong, J. X., Malig, M., Ko, A., Dumont, B. L., Han, L., ... & Eichler, E. E. (2012). Estimating the human mutation rate using autozygosity in a founder population. Nature genetics, 44(11), 1277-1281.	https://www.nature.com/articles/ng.2418
Homo sapiens	1.2e-08		Kong, A., Frigge, M. L., Masson, G., Besenbacher, S., Sulem, P., Magnusson, G., ... & Stefansson, K. (2012). Rate of de novo mutations and the importance of father’s age to disease risk. Nature, 488(7412), 471-475.	https://www.ncbi.nlm.nih.gov/pmc/articles/PMC3548427/
Homo sapiens	1e-08		Michaelson, J. J., Shi, Y., Gujral, M., Zheng, H., Malhotra, D., Jin, X., ... & Sebat, J. (2012). Whole-genome sequencing in autism identifies hot spots for de novo germline mutation. Cell, 151(7), 1431-1442.	https://www.ncbi.nlm.nih.gov/pmc/articles/PMC3712641/
Homo sapiens	2.79e-08		Wang, J., Fan, H. C., Behr, B., & Quake, S. R. (2012). Genome-wide single-cell analysis of recombination activity and de novo mutation rates in human sperm. Cell, 150(2), 402-412.	https://www.cell.com/fulltext/S0092-8674(12)00789-1
Homo sapiens	1.01e-08		Dal, G. M., Ergüner, B., Sağıroğlu, M. S., Yüksel, B., Onat, O. E., Alkan, C., & Özçelik, T. (2014). Early postzygotic mutations contribute to de novo variation in a healthy monozygotic twin pair. Journal of medical genetics, 51(7), 455-459.	https://jmg.bmj.com/content/51/7/455.long
Homo sapiens	1.31e-08		Dal, G. M., Ergüner, B., Sağıroğlu, M. S., Yüksel, B., Onat, O. E., Alkan, C., & Özçelik, T. (2014). Early postzygotic mutations contribute to de novo variation in a healthy monozygotic twin pair. Journal of medical genetics, 51(7), 455-459.	https://jmg.bmj.com/content/51/7/455.long
Homo sapiens	1.27e-08		Besenbacher, S., Liu, S., Izarzugaza, J. M., Grove, J., Belling, K., Bork-Jensen, J., ... & Rasmussen, S. (2015). Novel variation and de novo mutation rates in population-wide de novo assembled Danish trios. Nature communications, 6(1), 1-9.	https://www.ncbi.nlm.nih.gov/pmc/articles/PMC4309431/
Homo sapiens	1.29e-08		Besenbacher, S., Sulem, P., Helgason, A., Helgason, H., Kristjansson, H., Jonasdottir, A., ... & Stefansson, K. (2016). Multi-nucleotide de novo mutations in humans. PLoS genetics, 12(11), e1006315.	https://journals.plos.org/plosgenetics/article?id=10.1371/journal.pgen.1006315
Homo sapiens	1.18e-08		Girard, S. L., Bourassa, C. V., Lemieux Perreault, L. P., Legault, M. A., Barhdadi, A., Ambalavanan, A., ... & Rouleau, G. A. (2016). Paternal age explains a major portion of de novo germline mutation rate variability in healthy individuals. PLoS One, 11(10), e0164212.	https://www.ncbi.nlm.nih.gov/pmc/articles/PMC5056704/
Homo sapiens	1.28e-08		Rahbari, R., Wuster, A., Lindsay, S. J., Hardwick, R. J., Alexandrov, L. B., Al Turki, S., ... & Hurles, M. E. (2016). Timing, rates and spectra of human germline mutation. Nature genetics, 48(2), 126-133.	https://www.nature.com/articles/ng.3469
Homo sapiens	1.05e-08		Wong, W. S., Solomon, B. D., Bodian, D. L., Kothiyal, P., Eley, G., Huddleston, K. C., ... & Niederhuber, J. E. (2016). New observations on maternal age effect on germline de novo mutations. Nature communications, 7(1), 1-10.	https://www.nature.com/articles/ncomms10486
Homo sapiens	1.29e-08		Jónsson, H., Sulem, P., Kehr, B., Kristmundsdottir, S., Zink, F., Hjartarson, E., ... & Stefansson, K. (2017). Parental influence on human germline de novo mutations in 1,548 trios from Iceland. Nature, 549(7673), 519-522.	https://www.nature.com/articles/nature24018
Homo sapiens	1.5e-08		Turner, T. N., Coe, B. P., Dickel, D. E., Hoekzema, K., Nelson, B. J., Zody, M. C., ... & Eichler, E. E. (2017). Genomic patterns of de novo mutation in simplex autism. Cell, 171(3), 710-722.	https://www.ncbi.nlm.nih.gov/pmc/articles/PMC5679715/
Homo sapiens	1.28e-08		Maretty, L., Jensen, J. M., Petersen, B., Sibbesen, J. A., Liu, S., Villesen, P., ... & Schierup, M. H. (2017). Sequencing and de novo assembly of 150 genomes from Denmark as a population reference. Nature, 548(7665), 87-91.	https://www.nature.com/articles/nature23264
Homo sapiens	1.2e-08		Milholland, B., Dong, X., Zhang, L., Hao, X., Suh, Y., & Vijg, J. (2017). Differences between germline and somatic mutation rates in humans and mice. Nature communications, 8(1), 1-8.	https://www.nature.com/articles/ncomms15183
Homo sapiens	1.06e-08		Deng, L., Lou, H., Zhang, X., Thiruvahindrapuram, B., Lu, D., Marshall, C. R., ... & Xu, S. (2019). Analysis of five deep-sequenced trio-genomes of the Peninsular Malaysia Orang Asli and North Borneo populations. BMC genomics, 20(1), 1-13.	https://bmcgenomics.biomedcentral.com/articles/10.1186/s12864-019-6226-8
Homo sapiens	1.22e-08		Lindsay, S. J., Rahbari, R., Kaplanis, J., Keane, T., & Hurles, M. E. (2019). Similarities and differences in patterns of germline mutation between mice and humans. Nature communications, 10(1), 1-12.	https://www.nature.com/articles/s41467-019-12023-w
Homo sapiens	1.1e-08		Sasani, T. A., Pedersen, B. S., Gao, Z., Baird, L., Przeworski, M., Jorde, L. B., & Quinlan, A. R. (2019). Large, three-generation human families reveal post-zygotic mosaicism and variability in germline mutation accumulation. Elife, 8, e46922.	https://www.ncbi.nlm.nih.gov/pmc/articles/PMC6759356/
Homo sapiens	1.13e-08		Kessler, M. D., Loesch, D. P., Perry, J. A., Heard-Costa, N. L., Taliun, D., Cade, B. E., ... & O’Connor, T. D. (2020). De novo mutations across 1,465 diverse genomes reveal mutational insights and reductions in the Amish founder population. Proceedings of the National Academy of Sciences, 117(5), 2560-2569.	https://www.ncbi.nlm.nih.gov/pmc/articles/PMC7007577/
Homo sapiens	1.27e-08		Kessler, M. D., Loesch, D. P., Perry, J. A., Heard-Costa, N. L., Taliun, D., Cade, B. E., ... & O’Connor, T. D. (2020). De novo mutations across 1,465 diverse genomes reveal mutational insights and reductions in the Amish founder population. Proceedings of the National Academy of Sciences, 117(5), 2560-2569.	https://www.ncbi.nlm.nih.gov/pmc/articles/PMC7007577/
Homo sapiens	1.2e-08		Kessler, M. D., Loesch, D. P., Perry, J. A., Heard-Costa, N. L., Taliun, D., Cade, B. E., ... & O’Connor, T. D. (2020). De novo mutations across 1,465 diverse genomes reveal mutational insights and reductions in the Amish founder population. Proceedings of the National Academy of Sciences, 117(5), 2560-2569.	https://www.ncbi.nlm.nih.gov/pmc/articles/PMC7007577/
Homo sapiens	1.22e-08		Kessler, M. D., Loesch, D. P., Perry, J. A., Heard-Costa, N. L., Taliun, D., Cade, B. E., ... & O’Connor, T. D. (2020). De novo mutations across 1,465 diverse genomes reveal mutational insights and reductions in the Amish founder population. Proceedings of the National Academy of Sciences, 117(5), 2560-2569.	https://www.ncbi.nlm.nih.gov/pmc/articles/PMC7007577/
Homo sapiens	1.22e-08		Kessler, M. D., Loesch, D. P., Perry, J. A., Heard-Costa, N. L., Taliun, D., Cade, B. E., ... & O’Connor, T. D. (2020). De novo mutations across 1,465 diverse genomes reveal mutational insights and reductions in the Amish founder population. Proceedings of the National Academy of Sciences, 117(5), 2560-2569.	https://www.ncbi.nlm.nih.gov/pmc/articles/PMC7007577/
Homo sapiens	1.21e-08		Kessler, M. D., Loesch, D. P., Perry, J. A., Heard-Costa, N. L., Taliun, D., Cade, B. E., ... & O’Connor, T. D. (2020). De novo mutations across 1,465 diverse genomes reveal mutational insights and reductions in the Amish founder population. Proceedings of the National Academy of Sciences, 117(5), 2560-2569.	https://www.ncbi.nlm.nih.gov/pmc/articles/PMC7007577/
Homo sapiens	9.9e-09		Cawthon, R. M., Meeks, H. D., Sasani, T. A., Smith, K. R., Kerber, R. A., O’Brien, E., ... & Jorde, L. B. (2020). Germline mutation rates in young adults predict longevity and reproductive lifespan. Scientific reports, 10(1), 1-12.	https://www.nature.com/articles/s41598-020-66867-0
Homo sapiens	2.5e-09		Cawthon, R. M., Meeks, H. D., Sasani, T. A., Smith, K. R., Kerber, R. A., O’Brien, E., ... & Jorde, L. B. (2020). Germline mutation rates in young adults predict longevity and reproductive lifespan. Scientific reports, 10(1), 1-12.	https://www.nature.com/articles/s41598-020-66867-0
Homo sapiens	1.23e-08		Wu, F. L., Strand, A. I., Cox, L. A., Ober, C., Wall, J. D., Moorjani, P., & Przeworski, M. (2020). A comparison of humans and baboons suggests germline mutation rates do not track cell divisions. PLoS biology, 18(8), e3000838.	https://journals.plos.org/plosbiology/article?id=10.1371/journal.pbio.3000838
Homo sapiens	1.34e-08		Lin, G. N., Song, W., Wang, W., Wang, P., Yu, H., Cai, W., ... & Wang, Z. (2022). De novo mutations identified by whole-genome sequencing implicate chromatin modifications in obsessive-compulsive disorder. Science advances, 8(2), eabi6180.	https://www.ncbi.nlm.nih.gov/pmc/articles/PMC8754407/
Homo sapiens	1.16e-08		Bergeron, L. A., Besenbacher, S., Zheng, J., Li, P., Bertelsen, M. F., Quintard, B., ... & Zhang, G. (2023). Evolution of the germline mutation rate across vertebrates. Nature, 1-7.	https://www.nature.com/articles/s41586-023-05752-y
Hylobates lar	7.05e-09	7.05e-09	Bergeron, L. A., Besenbacher, S., Zheng, J., Li, P., Bertelsen, M. F., Quintard, B., ... & Zhang, G. (2023). Evolution of the germline mutation rate across vertebrates. Nature, 1-7.	https://www.nature.com/articles/s41586-023-05752-y
Larimichthys crocea	2.25e-09	2.25e-09	Bergeron, L. A., Besenbacher, S., Zheng, J., Li, P., Bertelsen, M. F., Quintard, B., ... & Zhang, G. (2023). Evolution of the germline mutation rate across vertebrates. Nature, 1-7.	https://www.nature.com/articles/s41586-023-05752-y
Larus argentatus	7.41e-09	7.41e-09	Bergeron, L. A., Besenbacher, S., Zheng, J., Li, P., Bertelsen, M. F., Quintard, B., ... & Zhang, G. (2023). Evolution of the germline mutation rate across vertebrates. Nature, 1-7.	https://www.nature.com/articles/s41586-023-05752-y
Larus marinus	8.72e-09	8.72e-09	Bergeron, L. A., Besenbacher, S., Zheng, J., Li, P., Bertelsen, M. F., Quintard, B., ... & Zhang, G. (2023). Evolution of the germline mutation rate across vertebrates. Nature, 1-7.	https://www.nature.com/articles/s41586-023-05752-y
Lemna minor	8.66e-11	8.66e-11	Sandler, G., Bartkowska, M., Agrawal, A. F., & Wright, S. I. (2020). Estimation of the SNP mutation rate in two vegetatively propagating species of duckweed. G3: Genes, Genomes, Genetics, 10(11), 4191-4200.	https://academic.oup.com/g3journal/article/10/11/4191/6048651
Loxodonta africana	3.9e-09	3.9e-09	Natalia A Prado, Ellie E Armstrong, Janine L Brown, Shifra Z Goldenberg, Peter Leimgruber, Virginia R Pearson, Jesús E Maldonado, Michael G Campana, Genomic resources for Asian (Elephas maximus) and African savannah elephant (Loxodonta africana) conservation and health research, Journal of Heredity, Volume 114, Issue 5, September 2023, Pages 529–538, https://doi.org/10.1093/jhered/esad034	https://academic.oup.com/jhered/article/114/5/529/7185168?login=true
Magnaporthe Oryzae	9.7e-10	9.7e-10	Zong et al. (2024)	https://www.sciencedirect.com/science/article/pii/S1673852724000560?dgcid=rss_sd_all#appsec1
Magnaporthe Oryzae	1.69e-07	1.68e-07	Zong et al. (2024)	https://www.sciencedirect.com/science/article/pii/S1673852724000560?dgcid=rss_sd_all#appsec1
Macaca mulatta	5.8e-09	6.56809e-09	Wang, R. J., Thomas, G. W., Raveendran, M., Harris, R. A., Doddapaneni, H., Muzny, D. M., ... & Hahn, M. W. (2020). Paternal age in rhesus macaques is positively associated with germline mutation accumulation but not with measures of offspring sociability. Genome research, 30(6), 826-834.	https://www.ncbi.nlm.nih.gov/pmc/articles/PMC7370888/
Macaca mulatta	7.7e-09		Bergeron, L. A., Besenbacher, S., Bakker, J., Zheng, J., Li, P., Pacheco, G., ... & Zhang, G. (2021). The germline mutational process in rhesus macaque and its implications for phylogenetic dating. GigaScience, 10(5), giab029.	https://academic.oup.com/gigascience/article/10/5/giab029/6269103
Mandrillus leucophaeus	6.33e-09	6.33e-09	Bergeron, L. A., Besenbacher, S., Zheng, J., Li, P., Bertelsen, M. F., Quintard, B., ... & Zhang, G. (2023). Evolution of the germline mutation rate across vertebrates. Nature, 1-7.	https://www.nature.com/articles/s41586-023-05752-y
Marasmius oreades	7.25e-08	7.25e-08	Hiltunen, M., Grudzinska-Sterno, M., Wallerman, O., Ryberg, M., & Johannesson, H. (2019). Maintenance of high genome integrity over vegetative growth in the fairy-ring mushroom Marasmius oreades. Current Biology, 29(16), 2758-2765.	https://www.sciencedirect.com/science/article/pii/S096098221930870X
Megaptera novaeangliae	1.12e-08	1.12e-08	Marcos Suárez-Menéndez et al. ,Wild pedigrees inform mutation rates and historic abundance in baleen whales.Science381,990-995(2023)	https://www.science.org/doi/10.1126/science.adf2160
Microcebus murinus	1.52e-08	1.52e-08	Campbell, C. R., Tiley, G. P., Poelstra, J. W., Hunnicutt, K. E., Larsen, P. A., Lee, H. J., ... & Yoder, A. D. (2021). Pedigree-based and phylogenetic methods support surprising patterns of mutation rate and spectrum in the gray mouse lemur. Heredity, 127(2), 233-244.	https://www.nature.com/articles/s41437-021-00446-5
Micromonas pusilla	8.15e-10	8.15e-10	Krasovec, M., Eyre-Walker, A., Sanchez-Ferandin, S., & Piganeau, G. (2017). Spontaneous mutation rate in the smallest photosynthetic eukaryotes. Molecular biology and evolution, 34(7), 1770-1779.	https://www.ncbi.nlm.nih.gov/pmc/articles/PMC5455958/
Monodelphis domestica	4.601e-09	4.601e-09	Bergeron, L. A., Besenbacher, S., Zheng, J., Li, P., Bertelsen, M. F., Quintard, B., ... & Zhang, G. (2023). Evolution of the germline mutation rate across vertebrates. Nature, 1-7.	https://www.nature.com/articles/s41586-023-05752-y
Moschus berezovskii	1e-08	1e-08	Bergeron, L. A., Besenbacher, S., Zheng, J., Li, P., Bertelsen, M. F., Quintard, B., ... & Zhang, G. (2023). Evolution of the germline mutation rate across vertebrates. Nature, 1-7.	https://www.nature.com/articles/s41586-023-05752-y
Mus musculus	5.4e-09	5.07769e-09	Uchimura, A., Higuchi, M., Minakuchi, Y., Ohno, M., Toyoda, A., Fujiyama, A., ... & Yagi, T. (2015). Germline mutation rates and the long-term phenotypic effects of mutation accumulation in wild-type laboratory mice and mutator mice. Genome research, 25(8), 1125-1134.	https://www.ncbi.nlm.nih.gov/pmc/articles/PMC4509997/
Mus musculus	3.75e-09		Adewoye, A. B., Lindsay, S. J., Dubrova, Y. E., & Hurles, M. E. (2015). The genome-wide effects of ionizing radiation on mutation induction in the mammalian germline. Nature communications, 6(1), 1-8.	https://www.nature.com/articles/ncomms7684
Mus musculus	5.7e-09		Milholland, B., Dong, X., Zhang, L., Hao, X., Suh, Y., & Vijg, J. (2017). Differences between germline and somatic mutation rates in humans and mice. Nature communications, 8(1), 1-8.	https://www.nature.com/articles/ncomms15183
Mus musculus	3.9e-09		Lindsay, S. J., Rahbari, R., Kaplanis, J., Keane, T., & Hurles, M. E. (2019). Similarities and differences in patterns of germline mutation between mice and humans. Nature communications, 10(1), 1-12.	https://www.nature.com/articles/s41467-019-12023-w
Mus musculus	7.9e-09		Chebib, J., Jackson, B. C., López-Cortegano, E., Tautz, D., & Keightley, P. D. (2021). Inbred lab mice are not isogenic: genetic variation within inbred strains used to infer the mutation rate per nucleotide site. Heredity, 126(1), 107-116.	https://www.nature.com/articles/s41437-020-00361-1#auth-Benjamin_C_-Jackson-Aff1
Mus musculus	5.34e-09		Bergeron, L. A., Besenbacher, S., Zheng, J., Li, P., Bertelsen, M. F., Quintard, B., ... & Zhang, G. (2023). Evolution of the germline mutation rate across vertebrates. Nature, 1-7.	https://www.nature.com/articles/s41586-023-05752-y
Neofelis nebulosa	6.23e-09	6.23e-09	Preprint (Armstrong et al. 2024)	https://www.biorxiv.org/content/10.1101/2024.04.06.587788v1
Neogale vison	4.64e-09	4.64e-09	Bergeron, L. A., Besenbacher, S., Zheng, J., Li, P., Bertelsen, M. F., Quintard, B., ... & Zhang, G. (2023). Evolution of the germline mutation rate across vertebrates. Nature, 1-7.	https://www.nature.com/articles/s41586-023-05752-y
Neurospora crassa	6.7e-10	6.7e-10	Villalba de la Peña M, Summanen PAM, Liukkonen M, Kronholm I. Chromatin structure influences rate and spectrum of spontaneous mutations in Neurospora crassa. Genome Res. 2023 Apr;33(4):599-611	https://www.ncbi.nlm.nih.gov/pmc/articles/PMC10234303/#:~:text=growth%20in%20N.-,crassa.,obtained%20by%20Wang%20et%20al.
Neurospora crassa	3.38e-06	3.38e-06	Wang, L., Sun, Y., Sun, X. et al. Repeat-induced point mutation in Neurospora crassa causes the highest known mutation rate and mutational burden of any cellular life. Genome Biol 21, 142 (2020). https://doi.org/10.1186/s13059-020-02060-w	https://genomebiology.biomedcentral.com/articles/10.1186/s13059-020-02060-w#citeas
Odobenus rosmarus	1.32e-08	1.32e-08	Bergeron, L. A., Besenbacher, S., Zheng, J., Li, P., Bertelsen, M. F., Quintard, B., ... & Zhang, G. (2023). Evolution of the germline mutation rate across vertebrates. Nature, 1-7.	https://www.nature.com/articles/s41586-023-05752-y
Orcinus orca	1.41e-08	1.41e-08	Bergeron, L. A., Besenbacher, S., Zheng, J., Li, P., Bertelsen, M. F., Quintard, B., ... & Zhang, G. (2023). Evolution of the germline mutation rate across vertebrates. Nature, 1-7.	https://www.nature.com/articles/s41586-023-05752-y
Ornithorhynchus anatinus	7.01e-09	7.01e-09	Martin, H. C., Batty, E. M., Hussin, J., Westall, P., Daish, T., Kolomyjec, S., ... & Donnelly, P. (2018). Insights into platypus population structure and history from whole-genome sequencing. Molecular Biology and Evolution, 35(5), 1238-1252.	https://academic.oup.com/mbe/article/35/5/1238/4939396
Oryza sativa	3.2e-09	1.02947e-08	Yang, S., Wang, L., Huang, J., Zhang, X., Yuan, Y., Chen, J. Q., ... & Tian, D. (2015). Parent–progeny sequencing indicates higher mutation rates in heterozygotes. Nature, 523(7561), 463-467.	https://www.nature.com/articles/nature14649
Oryza sativa	1.1e-08		Yang, S., Wang, L., Huang, J., Zhang, X., Yuan, Y., Chen, J. Q., ... & Tian, D. (2015). Parent–progeny sequencing indicates higher mutation rates in heterozygotes. Nature, 523(7561), 463-467.	https://www.nature.com/articles/nature14649
Oryza sativa	1.2e-08		Masako Ichikawa, Norio Kato, Erika Toda, Masakazu Kashihara, Yuji Ishida, Yukoh Hiei, Sachiko N. Isobe, Kenta Shirasawa, Hideki Hirakawa, Takashi Okamoto, Toshihiko Komari, Whole-genome sequence analysis of mutations in rice plants regenerated from zygotes, mature embryos, and immature embryos, Breeding Science, 2023, Volume 73, Issue 3	https://www.jstage.jst.go.jp/article/jsbbs/73/3/73_22100/_html/-char/en
Ostreococcus mediterraneus	4.92e-10	4.92e-10	Krasovec, M., Eyre-Walker, A., Sanchez-Ferandin, S., & Piganeau, G. (2017). Spontaneous mutation rate in the smallest photosynthetic eukaryotes. Molecular biology and evolution, 34(7), 1770-1779.	https://www.ncbi.nlm.nih.gov/pmc/articles/PMC5455958/
Ostreococcus tauri	4.19e-10	4.19e-10	Krasovec, M., Eyre-Walker, A., Sanchez-Ferandin, S., & Piganeau, G. (2017). Spontaneous mutation rate in the smallest photosynthetic eukaryotes. Molecular biology and evolution, 34(7), 1770-1779.	https://www.ncbi.nlm.nih.gov/pmc/articles/PMC5455958/
Pan troglodytes	1.48e-08	1.16378e-08	Tatsumoto, S., Go, Y., Fukuta, K., Noguchi, H., Hayakawa, T., Tomonaga, M., ... & Fujiyama, A. (2017). Direct estimation of de novo mutation rates in a chimpanzee parent-offspring trio by ultra-deep whole genome sequencing. Scientific reports, 7(1), 1-12.	https://www.nature.com/articles/s41598-017-13919-7
Pan troglodytes	1.27e-08		Besenbacher, S., Hvilsom, C., Marques-Bonet, T., Mailund, T., & Schierup, M. H. (2019). Direct estimation of mutations in great apes reconciles phylogenetic dating. Nature ecology & evolution, 3(2), 286-292.	https://www.nature.com/articles/s41559-018-0778-x
Pan troglodytes	1.58e-09		Besenbacher, S., Hvilsom, C., Marques-Bonet, T., Mailund, T., & Schierup, M. H. (2019). Direct estimation of mutations in great apes reconciles phylogenetic dating. Nature ecology & evolution, 3(2), 286-292.	https://www.nature.com/articles/s41559-018-0778-x
Pan troglodytes	1.37e-08		Besenbacher, S., Hvilsom, C., Marques-Bonet, T., Mailund, T., & Schierup, M. H. (2019). Direct estimation of mutations in great apes reconciles phylogenetic dating. Nature ecology & evolution, 3(2), 286-292.	https://www.nature.com/articles/s41559-018-0778-x
Pan troglodytes	1.48e-08		Besenbacher, S., Hvilsom, C., Marques-Bonet, T., Mailund, T., & Schierup, M. H. (2019). Direct estimation of mutations in great apes reconciles phylogenetic dating. Nature ecology & evolution, 3(2), 286-292.	https://www.nature.com/articles/s41559-018-0778-x
Pan troglodytes	1.03e-08		Besenbacher, S., Hvilsom, C., Marques-Bonet, T., Mailund, T., & Schierup, M. H. (2019). Direct estimation of mutations in great apes reconciles phylogenetic dating. Nature ecology & evolution, 3(2), 286-292.	https://www.nature.com/articles/s41559-018-0778-x
Pan troglodytes	1.06e-08		Besenbacher, S., Hvilsom, C., Marques-Bonet, T., Mailund, T., & Schierup, M. H. (2019). Direct estimation of mutations in great apes reconciles phylogenetic dating. Nature ecology & evolution, 3(2), 286-292.	https://www.nature.com/articles/s41559-018-0778-x
Pan troglodytes	1.05e-08		Besenbacher, S., Hvilsom, C., Marques-Bonet, T., Mailund, T., & Schierup, M. H. (2019). Direct estimation of mutations in great apes reconciles phylogenetic dating. Nature ecology & evolution, 3(2), 286-292.	https://www.nature.com/articles/s41559-018-0778-x
Pan troglodytes	1.25e-08		Bergeron, L. A., Besenbacher, S., Zheng, J., Li, P., Bertelsen, M. F., Quintard, B., ... & Zhang, G. (2023). Evolution of the germline mutation rate across vertebrates. Nature, 1-7.	https://www.nature.com/articles/s41586-023-05752-y
Pan troglodytes	1.2e-08		Venn, O., Turner, I., Mathieson, I., de Groot, N., Bontrop, R., & McVean, G. (2014). Strong male bias drives germline mutation in chimpanzees. Science, 344(6189), 1272-1275.	https://www.ncbi.nlm.nih.gov/pmc/articles/PMC4746749/
Panagrolaimus sp. PS1159	5.83e-10	5.83e-10	Villegas, C., Ferretti, L., Wiehe, T., Waldvogel, A. M., Schiffer, P. H. (2024). Parthenogenomics: Insights on mutation rates and nucleotide diversity in parthenogenetic Panagrolaimus nematodes. Ecology and Evolution, 14(1)	https://onlinelibrary.wiley.com/doi/10.1002/ece3.10831
Panthera leo	6.43e-09	6.43e-09	Preprint (Armstrong et al. 2024)	https://www.biorxiv.org/content/10.1101/2024.04.06.587788v1
Panthera onca	6.62e-09	6.62e-09	Preprint (Armstrong et al. 2024)	https://www.biorxiv.org/content/10.1101/2024.04.06.587788v1
Panthera pardus	1.43e-09	5.13e-09	Preprint (Armstrong et al. 2024)	https://www.biorxiv.org/content/10.1101/2024.04.06.587788v1
Panthera pardus	8.83e-09		Bergeron, L. A., Besenbacher, S., Zheng, J., Li, P., Bertelsen, M. F., Quintard, B., ... & Zhang, G. (2023). Evolution of the germline mutation rate across vertebrates. Nature, 1-7.	https://www.nature.com/articles/s41586-023-05752-y
Panthera tigris	9.88e-09	8.435e-09	Preprint (Armstrong et al. 2024)	https://www.biorxiv.org/content/10.1101/2024.04.06.587788v1
Panthera tigris	6.99e-09		Bergeron, L. A., Besenbacher, S., Zheng, J., Li, P., Bertelsen, M. F., Quintard, B., ... & Zhang, G. (2023). Evolution of the germline mutation rate across vertebrates. Nature, 1-7.	https://www.nature.com/articles/s41586-023-05752-y
Panthera uncia	4.97e-09	4.97e-09	Preprint (Armstrong et al. 2024)	https://www.biorxiv.org/content/10.1101/2024.04.06.587788v1
Papio anubis	5.7e-09	5.7e-09	Wu, F. L., Strand, A. I., Cox, L. A., Ober, C., Wall, J. D., Moorjani, P., & Przeworski, M. (2020). A comparison of humans and baboons suggests germline mutation rates do not track cell divisions. PLoS biology, 18(8), e3000838.	https://journals.plos.org/plosbiology/article?id=10.1371/journal.pbio.3000838
Paralichthys olivaceus	8.52e-09	8.52e-09	Bergeron, L. A., Besenbacher, S., Zheng, J., Li, P., Bertelsen, M. F., Quintard, B., ... & Zhang, G. (2023). Evolution of the germline mutation rate across vertebrates. Nature, 1-7.	https://www.nature.com/articles/s41586-023-05752-y
Paramecium biaurelia	2.44e-11	2.44e-11	Long, H., Doak, T. G., & Lynch, M. (2018). Limited mutation-rate variation within the Paramecium aurelia species complex. G3: Genes, Genomes, Genetics, 8(7), 2523-2526.	https://academic.oup.com/g3journal/article/8/7/2523/6027134
Paramecium sexaurelia	2.42e-11	2.42e-11	Long, H., Doak, T. G., & Lynch, M. (2018). Limited mutation-rate variation within the Paramecium aurelia species complex. G3: Genes, Genomes, Genetics, 8(7), 2523-2526.	https://academic.oup.com/g3journal/article/8/7/2523/6027134
Paramecium tetraurelia	1.94e-11	1.94e-11	Sung, W., Tucker, A. E., Doak, T. G., Choi, E., Thomas, W. K., & Lynch, M. (2012). Extraordinary genome stability in the ciliate Paramecium tetraurelia. Proceedings of the National Academy of Sciences, 109(47), 19339-19344.	https://www.pnas.org/doi/10.1073/pnas.1210663109
Pelecanus crispus	9.12e-09	9.12e-09	Bergeron, L. A., Besenbacher, S., Zheng, J., Li, P., Bertelsen, M. F., Quintard, B., ... & Zhang, G. (2023). Evolution of the germline mutation rate across vertebrates. Nature, 1-7.	https://www.nature.com/articles/s41586-023-05752-y
Phaeodactylum tricornutum	4.77e-10	4.77e-10	Krasovec, M., Sanchez-Brosseau, S., & Piganeau, G. (2019). First estimation of the spontaneous mutation rate in diatoms. Genome biology and evolution, 11(7), 1829-1837.	https://www.ncbi.nlm.nih.gov/pmc/articles/PMC6604790/
Phoenicopterus roseus	1.65e-08	1.65e-08	Bergeron, L. A., Besenbacher, S., Zheng, J., Li, P., Bertelsen, M. F., Quintard, B., ... & Zhang, G. (2023). Evolution of the germline mutation rate across vertebrates. Nature, 1-7.	https://www.nature.com/articles/s41586-023-05752-y
Picochlorum costavermella	9.19e-10	9.19e-10	Krasovec, M., Sanchez-Brosseau, S., Grimsley, N., & Piganeau, G. (2018). Spontaneous mutation rate as a source of diversity for improving desirable traits in cultured microalgae. Algal research, 35, 85-90.	https://www.sciencedirect.com/science/article/pii/S2211926418303205
Pithecia pithecia	9.92e-09	9.92e-09	Bergeron, L. A., Besenbacher, S., Zheng, J., Li, P., Bertelsen, M. F., Quintard, B., ... & Zhang, G. (2023). Evolution of the germline mutation rate across vertebrates. Nature, 1-7.	https://www.nature.com/articles/s41586-023-05752-y
Plasmodium falciparum	1.4e-09	5.23945e-10	Bopp, S. E., Manary, M. J., Bright, A. T., Johnston, G. L., Dharia, N. V., Luna, F. L., ... & Winzeler, E. A. (2013). Mitotic evolution of Plasmodium falciparum shows a stable core genome but recombination in antigen families. PLoS genetics, 9(2), e1003293.	https://journals.plos.org/plosgenetics/article?id=10.1371/journal.pgen.1003293
Plasmodium falciparum	2.45e-10		Hamilton, W. L., Claessens, A., Otto, T. D., Kekre, M., Fairhurst, R. M., Rayner, J. C., & Kwiatkowski, D. (2017). Extreme mutation bias and high AT content in Plasmodium falciparum. Nucleic acids research, 45(4), 1889-1901.	https://www.ncbi.nlm.nih.gov/pmc/articles/PMC5389722/
Plasmodium falciparum	1.54e-09		Kümpornsin, K., Kochakarn, T., Yeo, T. et al. Generation of a mutator parasite to drive resistome discovery in Plasmodium falciparum. Nat Commun 14, 3059 (2023). https://doi.org/10.1038/s41467-023-38774-1	https://www.nature.com/articles/s41467-023-38774-1
Plasmodium falciparum	5.98e-10		Hajime Honma, Nobuyuki Takahashi, Nobuko Arisue​ and Tomohiko Sugishita. ​Analysis of genome instability and implications for the consequent phenotype in Plasmodium falciparum containing mutated MSH2-1 (P513T)	https://www.microbiologyresearch.org/content/journal/mgen/10.1099/mgen.0.001003
Platalea ajaja	1.69e-08	1.69e-08	Bergeron, L. A., Besenbacher, S., Zheng, J., Li, P., Bertelsen, M. F., Quintard, B., ... & Zhang, G. (2023). Evolution of the germline mutation rate across vertebrates. Nature, 1-7.	https://www.nature.com/articles/s41586-023-05752-y
Poecilia reticulata	1.35e-08	9.26e-09	Lin, Y., Darolti, I., van der Bijl, W., Morris, J., & Mank, J. E. (2023). Extensive variation in germline de novo mutations in Poecilia reticulata. bioRxiv, 2023-03.	https://www.biorxiv.org/content/10.1101/2023.03.22.533860v1.full
Poecilia reticulata	2.9e-09		Burda, K., & Konczal, M. (2023). Validation of machine learning approach for direct mutation rate estimation. Molecular Ecology Resources, 00, 1– 15. https://doi.org/10.1111/1755-0998.13841	https://onlinelibrary.wiley.com/doi/full/10.1111/1755-0998.13841
Pogona vitticeps	1.43e-08	1.43e-08	Bergeron, L. A., Besenbacher, S., Zheng, J., Li, P., Bertelsen, M. F., Quintard, B., ... & Zhang, G. (2023). Evolution of the germline mutation rate across vertebrates. Nature, 1-7.	https://www.nature.com/articles/s41586-023-05752-y
Pongo abelii	1.66e-08	1.66e-08	Besenbacher, S., Hvilsom, C., Marques-Bonet, T., Mailund, T., & Schierup, M. H. (2019). Direct estimation of mutations in great apes reconciles phylogenetic dating. Nature ecology & evolution, 3(2), 286-292.	https://www.nature.com/articles/s41559-018-0778-x
Pristionchus pacificus	2e-09	2e-09	Weller, A. M., Rödelsperger, C., Eberhardt, G., Molnar, R. I., & Sommer, R. J. (2014). Opposing forces of A/T-biased mutations and G/C-biased gene conversions shape the genome of the nematode Pristionchus pacificus. Genetics, 196(4), 1145-1152.	https://www.ncbi.nlm.nih.gov/pmc/articles/PMC3982703/
Procavia capensis	9.18e-09	9.18e-09	Bergeron, L. A., Besenbacher, S., Zheng, J., Li, P., Bertelsen, M. F., Quintard, B., ... & Zhang, G. (2023). Evolution of the germline mutation rate across vertebrates. Nature, 1-7.	https://www.nature.com/articles/s41586-023-05752-y
Propanagrolaimus sp. JU765	8.92e-10	8.92e-10	Villegas, C., Ferretti, L., Wiehe, T., Waldvogel, A. M., Schiffer, P. H. (2024). Parthenogenomics: Insights on mutation rates and nucleotide diversity in parthenogenetic Panagrolaimus nematodes. Ecology and Evolution, 14(1)	https://onlinelibrary.wiley.com/doi/10.1002/ece3.10831
Prunus persica	8.16e-09	8.16e-09	Xie, Z., Wang, L., Wang, L., Wang, Z., Lu, Z., Tian, D., ... & Hurst, L. D. (2016). Mutation rate analysis via parent–progeny sequencing of the perennial peach. I. A low rate in woody perennials and a higher mutagenicity in hybrids. Proceedings of the Royal Society B: Biological Sciences, 283(1841), 20161016.	https://www.ncbi.nlm.nih.gov/pmc/articles/PMC5095371/
Pungitius pungitius	4.64e-09	4.36528e-09	Zhang, C., Reid, K., Sands, A. F., Fraimout, A., Schierup, M. H., & Merila, J. (2023). De novo mutation rates in sticklebacks. bioRxiv, 2023-03.	https://www.biorxiv.org/content/10.1101/2023.03.16.532904v1.full
Pungitius pungitius	4.08e-09		Zhang, C., Reid, K., Sands, A. F., Fraimout, A., Schierup, M. H., & Merila, J. (2023). De novo mutation rates in sticklebacks. bioRxiv, 2023-03.	https://www.biorxiv.org/content/10.1101/2023.03.16.532904v1.full
Pygoscelis adeliae	1.5e-08	1.5e-08	Bergeron, L. A., Besenbacher, S., Zheng, J., Li, P., Bertelsen, M. F., Quintard, B., ... & Zhang, G. (2023). Evolution of the germline mutation rate across vertebrates. Nature, 1-7.	https://www.nature.com/articles/s41586-023-05752-y
Rangifer tarandus	5.89e-09	5.89e-09	Bergeron, L. A., Besenbacher, S., Zheng, J., Li, P., Bertelsen, M. F., Quintard, B., ... & Zhang, G. (2023). Evolution of the germline mutation rate across vertebrates. Nature, 1-7.	https://www.nature.com/articles/s41586-023-05752-y
Rhea pennata	3.97e-08	3.97e-08	Bergeron, L. A., Besenbacher, S., Zheng, J., Li, P., Bertelsen, M. F., Quintard, B., ... & Zhang, G. (2023). Evolution of the germline mutation rate across vertebrates. Nature, 1-7.	https://www.nature.com/articles/s41586-023-05752-y
Rhodotorula toruloides	1.9e-10	1.9e-10	Long, H., Behringer, M. G., Williams, E., Te, R., & Lynch, M. (2016). Similar mutation rates but highly diverse mutation spectra in ascomycete and basidiomycete yeasts. Genome biology and evolution, 8(12), 3815-3821.	https://www.ncbi.nlm.nih.gov/pmc/articles/PMC5521736/
Rousettus aegyptiacus	8.1e-09	8.1e-09	Bergeron, L. A., Besenbacher, S., Zheng, J., Li, P., Bertelsen, M. F., Quintard, B., ... & Zhang, G. (2023). Evolution of the germline mutation rate across vertebrates. Nature, 1-7.	https://www.nature.com/articles/s41586-023-05752-y
Saccharomyces cerevisiae	3.3e-10	2.5748e-10	Lynch, M., Sung, W., Morris, K., Coffey, N., Landry, C. R., Dopman, E. B., ... & Thomas, W. K. (2008). A genome-wide view of the spectrum of spontaneous mutations in yeast. Proceedings of the National Academy of Sciences, 105(27), 9272-9277.	https://www.pnas.org/doi/full/10.1073/pnas.0803466105
Saccharomyces cerevisiae	2.9e-10		Nishant, K. T., Wei, W., Mancera, E., Argueso, J. L., Schlattl, A., Delhomme, N., ... & Alani, E. (2010). The baker's yeast diploid genome is remarkably stable in vegetative growth and meiosis. PLoS genetics, 6(9), e1001109.	https://journals.plos.org/plosgenetics/article?id=10.1371/journal.pgen.1001109
Saccharomyces cerevisiae	1.67e-10		Zhu, Y. O., Siegal, M. L., Hall, D. W., & Petrov, D. A. (2014). Precise estimates of mutation rate and spectrum in yeast. Proceedings of the National Academy of Sciences, 111(22), E2310-E2318.	https://www.pnas.org/doi/10.1073/pnas.1323011111
Saccharomyces cerevisiae	3.6e-10		Serero, A., Jubin, C., Loeillet, S., Legoix-Né, P., & Nicolas, A. G. (2014). Mutational landscape of yeast mutator strains. Proceedings of the National Academy of Sciences, 111(5), 1897-1902.	https://www.ncbi.nlm.nih.gov/pmc/articles/PMC3918763/
Saccharomyces cerevisiae	1.32e-10		Kaya, A., Lobanov, A. V., & Gladyshev, V. N. (2015). Evidence that mutation accumulation does not cause aging in Saccharomyces cerevisiae. Aging cell, 14(3), 366-371.	https://www.ncbi.nlm.nih.gov/pmc/articles/PMC4406665/
Saccharomyces cerevisiae	2.05e-10		Kaya, A., Lobanov, A. V., & Gladyshev, V. N. (2015). Evidence that mutation accumulation does not cause aging in Saccharomyces cerevisiae. Aging cell, 14(3), 366-371.	https://www.ncbi.nlm.nih.gov/pmc/articles/PMC4406665/
Saccharomyces cerevisiae	2.89e-10		Sharp, N. P., Sandell, L., James, C. G., & Otto, S. P. (2018). The genome-wide rate and spectrum of spontaneous mutations differ between haploid and diploid yeast. Proceedings of the National Academy of Sciences, 115(22), E5046-E5055.	https://www.ncbi.nlm.nih.gov/pmc/articles/PMC5984525/
Saccharomyces cerevisiae	4.04e-10		Sharp, N. P., Sandell, L., James, C. G., & Otto, S. P. (2018). The genome-wide rate and spectrum of spontaneous mutations differ between haploid and diploid yeast. Proceedings of the National Academy of Sciences, 115(22), E5046-E5055.	https://www.ncbi.nlm.nih.gov/pmc/articles/PMC5984525/
Saccharomyces cerevisiae	1.15e-09		Tu X, Wang F, Liti G, Breitenbach M, Yue J-X, Li J. Spontaneous Mutation Rates and Spectra of Respiratory-Deficient Yeast. Biomolecules. 2023; 13(3):501. https://doi.org/10.3390/biom13030501	https://www.mdpi.com/2218-273X/13/3/501#sec2-biomolecules-13-00501
Saccharomyces cerevisiae	1.89e-10		Li J, Stenberg S, Yue J-X, Mikhalev E, Thompson D, Warringer J, et al. (2023) Genome instability footprint under rapamycin and hydroxyurea treatments. PLoS Genet 19(11): e1011012. https://doi.org/10.1371/journal.pgen.1011012	https://journals.plos.org/plosgenetics/article?id=10.1371/journal.pgen.1011012#pgen.1011012.s015
Saccharomyces cerevisiae	1.95e-10		Liu, H., & Zhang, J. (2019). Yeast spontaneous mutation rate and spectrum vary with environment. Current Biology, 29(10), 1584-1591.	https://www.sciencedirect.com/science/article/pii/S0960982219303823
Saccharomyces cerevisiae	1.49e-10		Tattini, L., Tellini, N., Mozzachiodi, S., D’Angiolo, M., Loeillet, S., Nicolas, A., & Liti, G. (2019). Accurate tracking of the mutational landscape of diploid hybrid genomes. Molecular biology and evolution, 36(12), 2861-2877.	https://academic.oup.com/mbe/article/36/12/2861/5545524
Saccharomyces cerevisiae	2.82e-10		Tattini, L., Tellini, N., Mozzachiodi, S., D’Angiolo, M., Loeillet, S., Nicolas, A., & Liti, G. (2019). Accurate tracking of the mutational landscape of diploid hybrid genomes. Molecular biology and evolution, 36(12), 2861-2877.	https://academic.oup.com/mbe/article/36/12/2861/5545524
Saccharomyces paradoxus	7.27e-11	7.27e-11	Tattini, L., Tellini, N., Mozzachiodi, S., D’Angiolo, M., Loeillet, S., Nicolas, A., & Liti, G. (2019). Accurate tracking of the mutational landscape of diploid hybrid genomes. Molecular biology and evolution, 36(12), 2861-2877.	https://academic.oup.com/mbe/article/36/12/2861/5545524
Saccharomycodes ludwigii	7.3e-11	7.3e-11	Nguyen, D. T., Wu, B., Long, H., Zhang, N., Patterson, C., Simpson, S., ... & Hao, W. (2020). Variable spontaneous mutation and loss of heterozygosity among heterozygous genomes in yeast. Molecular biology and evolution, 37(11), 3118-3130.	https://academic.oup.com/mbe/article/37/11/3118/5858981
Saimiri boliviensis boliviensis	6.92e-09	6.92e-09	Bergeron, L. A., Besenbacher, S., Zheng, J., Li, P., Bertelsen, M. F., Quintard, B., ... & Zhang, G. (2023). Evolution of the germline mutation rate across vertebrates. Nature, 1-7.	https://www.nature.com/articles/s41586-023-05752-y
Salmo salar	4.31e-09	4.31e-09	Bergeron, L. A., Besenbacher, S., Zheng, J., Li, P., Bertelsen, M. F., Quintard, B., ... & Zhang, G. (2023). Evolution of the germline mutation rate across vertebrates. Nature, 1-7.	https://www.nature.com/articles/s41586-023-05752-y
Sarcophilus harrisii	5.94e-09	5.94e-09	Bergeron, L. A., Besenbacher, S., Zheng, J., Li, P., Bertelsen, M. F., Quintard, B., ... & Zhang, G. (2023). Evolution of the germline mutation rate across vertebrates. Nature, 1-7.	https://www.nature.com/articles/s41586-023-05752-y
Saxicola maurus	6.68e-09	6.68e-09	Bergeron, L. A., Besenbacher, S., Zheng, J., Li, P., Bertelsen, M. F., Quintard, B., ... & Zhang, G. (2023). Evolution of the germline mutation rate across vertebrates. Nature, 1-7.	https://www.nature.com/articles/s41586-023-05752-y
Schizophyllum commune	2e-08	2e-08	Baranova, M. A., Logacheva, M. D., Penin, A. A., Seplyarskiy, V. B., Safonova, Y. Y., Naumenko, S. A., ... & Kondrashov, A. S. (2015). Extraordinary genetic diversity in a wood decay mushroom. Molecular biology and evolution, 32(10), 2775-2783.	https://www.ncbi.nlm.nih.gov/pmc/articles/PMC4576712/
Schizophyllum commune	2.04e-11	2.04e-11	Bezmenova, A. V., Zvyagina, E. A., Fedotova, A. V., Kasianov, A. S., Neretina, T. V., Penin, A. A., ... & Kondrashov, A. S. (2020). Rapid accumulation of mutations in growing mycelia of a hypervariable fungus Schizophyllum commune. Molecular biology and evolution, 37(8), 2279-2286.	https://academic.oup.com/mbe/article/37/8/2279/5815564
Schizosaccharomyces pombe	2e-10	1.63564e-10	Farlow, A., Long, H., Arnoux, S., Sung, W., Doak, T. G., Nordborg, M., & Lynch, M. (2015). The spontaneous mutation rate in the fission yeast Schizosaccharomyces pombe. Genetics, 201(2), 737-744.	https://www.ncbi.nlm.nih.gov/pmc/articles/PMC4596680/
Schizosaccharomyces pombe	1.7e-10		Behringer, M. G., & Hall, D. W. (2016). Genome-wide estimates of mutation rates and spectrum in Schizosaccharomyces pombe indicate CpG sites are highly mutagenic despite the absence of DNA methylation. G3: Genes, Genomes, Genetics, 6(1), 149-160.	https://www.ncbi.nlm.nih.gov/pmc/articles/PMC4704713/
Schizosaccharomyces pombe	6.86e-11		Kun Wu, Haichao Li, Yaohai Wang, Dan Liu, Hui Li, Yu Zhang, Michael Lynch, Hongan Long, Silver nanoparticles elevate mutagenesis of eukaryotic genomes, G3 Genes|Genomes|Genetics, Volume 13, Issue 3, March 2023, jkad008, https://doi.org/10.1093/g3journal/jkad008	https://academic.oup.com/g3journal/article/13/3/jkad008/6986423?login=true
Schmidtea polychroa	1.31e-08	1.31e-08	Ádám Póti, Dávid Szüts, Jelena Vermezovic, Mutational profile of the regenerative process and de novo genome assembly of the planarian Schmidtea polychroa, Nucleic Acids Research, Volume 52, Issue 4, 28 February 2024, Pages 1779–1792, https://doi.org/10.1093/nar/gkad1250	https://academic.oup.com/nar/article/52/4/1779/7511753?login=true
Scytosiphon cross	1.22e-09	1.22e-09	Marc Krasovec, Masakazu Hoshino, Min Zheng, Agnieszka P Lipinska, Susana M Coelho, Low Spontaneous Mutation Rate in Complex Multicellular Eukaryotes with a Haploid–Diploid Life Cycle, Molecular Biology and Evolution, Volume 40, Issue 6, June 2023, msad105, https://doi.org/10.1093/molbev/msad105	https://academic.oup.com/mbe/article/40/6/msad105/7151258
Silene latifolia	7.31e-09	7.31e-09	Krasovec, M., Chester, M., Ridout, K., & Filatov, D. A. (2018). The mutation rate and the age of the sex chromosomes in Silene latifolia. Current Biology, 28(11), 1832-1838.	https://www.sciencedirect.com/science/article/pii/S0960982218305414
Sphaerodactylus inigoi	1.36e-08	1.36e-08	Bergeron, L. A., Besenbacher, S., Zheng, J., Li, P., Bertelsen, M. F., Quintard, B., ... & Zhang, G. (2023). Evolution of the germline mutation rate across vertebrates. Nature, 1-7.	https://www.nature.com/articles/s41586-023-05752-y
Spirodela polyrhiza	7.92e-11	9.09472e-11	Xu, S., Stapley, J., Gablenz, S., Boyer, J., Appenroth, K. J., Sree, K. S., ... & Huber, M. (2019). Low genetic variation is associated with low mutation rate in the giant duckweed. Nature communications, 10(1), 1-6.	https://www.nature.com/articles/s41467-019-09235-5
Spirodela polyrhiza	2.38e-10		Xu, S., Stapley, J., Gablenz, S., Boyer, J., Appenroth, K. J., Sree, K. S., ... & Huber, M. (2019). Low genetic variation is associated with low mutation rate in the giant duckweed. Nature communications, 10(1), 1-6.	https://www.nature.com/articles/s41467-019-09235-5
Spirodela polyrhiza	8.39e-11		Sandler, G., Bartkowska, M., Agrawal, A. F., & Wright, S. I. (2020). Estimation of the SNP mutation rate in two vegetatively propagating species of duckweed. G3: Genes, Genomes, Genetics, 10(11), 4191-4200.	https://academic.oup.com/g3journal/article/10/11/4191/6048651
Sus scrofa	3.6e-09	3.93133e-09	Zhang, M., Yang, Q., Ai, H., & Huang, L. (2022). Revisiting the evolutionary history of pigs via de novo mutation rate estimation in a three-generation pedigree. Genomics, Proteomics & Bioinformatics.	https://www.sciencedirect.com/science/article/pii/S1672022922000146
Sus scrofa	4.31e-09		Bergeron, L. A., Besenbacher, S., Zheng, J., Li, P., Bertelsen, M. F., Quintard, B., ... & Zhang, G. (2023). Evolution of the germline mutation rate across vertebrates. Nature, 1-7.	https://www.nature.com/articles/s41586-023-05752-y
Syngnathus scovelli	5.61e-09	5.61e-09	Bergeron, L. A., Besenbacher, S., Zheng, J., Li, P., Bertelsen, M. F., Quintard, B., ... & Zhang, G. (2023). Evolution of the germline mutation rate across vertebrates. Nature, 1-7.	https://www.nature.com/articles/s41586-023-05752-y
Taeniopygia guttata	5.84e-09	5.84e-09	Bergeron, L. A., Besenbacher, S., Zheng, J., Li, P., Bertelsen, M. F., Quintard, B., ... & Zhang, G. (2023). Evolution of the germline mutation rate across vertebrates. Nature, 1-7.	https://www.nature.com/articles/s41586-023-05752-y
Tapirus indicus	4.8e-09	4.8e-09	Bergeron, L. A., Besenbacher, S., Zheng, J., Li, P., Bertelsen, M. F., Quintard, B., ... & Zhang, G. (2023). Evolution of the germline mutation rate across vertebrates. Nature, 1-7.	https://www.nature.com/articles/s41586-023-05752-y
Tetrahymena thermophila	7.61e-12	7.61e-12	Long, H., Winter, D. J., Chang, A. Y. C., Sung, W., Wu, S. H., Balboa, M., ... & Zufall, R. A. (2016). Low base-substitution mutation rate in the germline genome of the ciliate Tetrahymena thermophila. Genome biology and evolution, 8(12), 3629-3639.	https://academic.oup.com/gbe/article/8/12/3629/2669853
Thamnophis sirtalis	2.54e-08	2.54e-08	Bergeron, L. A., Besenbacher, S., Zheng, J., Li, P., Bertelsen, M. F., Quintard, B., ... & Zhang, G. (2023). Evolution of the germline mutation rate across vertebrates. Nature, 1-7.	https://www.nature.com/articles/s41586-023-05752-y
Tupaia chinensis belangeri	7.5e-09	7.5e-09	Bergeron, L. A., Besenbacher, S., Zheng, J., Li, P., Bertelsen, M. F., Quintard, B., ... & Zhang, G. (2023). Evolution of the germline mutation rate across vertebrates. Nature, 1-7.	https://www.nature.com/articles/s41586-023-05752-y
Turdus merula	6.96e-09	6.96e-09	Bergeron, L. A., Besenbacher, S., Zheng, J., Li, P., Bertelsen, M. F., Quintard, B., ... & Zhang, G. (2023). Evolution of the germline mutation rate across vertebrates. Nature, 1-7.	https://www.nature.com/articles/s41586-023-05752-y
Tursiops truncatus	8.83e-09	8.83e-09	Bergeron, L. A., Besenbacher, S., Zheng, J., Li, P., Bertelsen, M. F., Quintard, B., ... & Zhang, G. (2023). Evolution of the germline mutation rate across vertebrates. Nature, 1-7.	https://www.nature.com/articles/s41586-023-05752-y
Ursus arctos	8.4e-09	8.4e-09	Wang, R. J., Peña-Garcia, Y., Bibby, M. G., Raveendran, M., Harris, R. A., Jansen, H. T., ... & Hahn, M. W. (2022). Examining the effects of hibernation on germline mutation rates in grizzly bears. Genome Biology and Evolution.	https://academic.oup.com/gbe/advance-article/doi/10.1093/gbe/evac148/6731088?login=true
Vicugna pacos	9.44e-09	9.44e-09	Bergeron, L. A., Besenbacher, S., Zheng, J., Li, P., Bertelsen, M. F., Quintard, B., ... & Zhang, G. (2023). Evolution of the germline mutation rate across vertebrates. Nature, 1-7.	https://www.nature.com/articles/s41586-023-05752-y
Vulpes vulpes	4.46e-09	4.46e-09	Bergeron, L. A., Besenbacher, S., Zheng, J., Li, P., Bertelsen, M. F., Quintard, B., ... & Zhang, G. (2023). Evolution of the germline mutation rate across vertebrates. Nature, 1-7.	https://www.nature.com/articles/s41586-023-05752-y
Zea mays	2.02e-08	2.1864e-08	Jiao, Y., Zhao, H., Ren, L., Song, W., Zeng, B., Guo, J., ... & Lai, J. (2012). Genome-wide genetic changes during modern breeding of maize. Nature genetics, 44(7), 812-815.	https://www.nature.com/articles/ng.2312
Zea mays	9.92e-09		Jiao, Y., Zhao, H., Ren, L., Song, W., Zeng, B., Guo, J., ... & Lai, J. (2012). Genome-wide genetic changes during modern breeding of maize. Nature genetics, 44(7), 812-815.	https://www.nature.com/articles/ng.2312
Zea mays	1.88e-08		Jiao, Y., Zhao, H., Ren, L., Song, W., Zeng, B., Guo, J., ... & Lai, J. (2012). Genome-wide genetic changes during modern breeding of maize. Nature genetics, 44(7), 812-815.	https://www.nature.com/articles/ng.2312
Zea mays	3.87e-08		Yang, N., Xu, X. W., Wang, R. R., Peng, W. L., Cai, L., Song, J. M., ... & Yan, J. (2017). Contributions of Zea mays subspecies mexicana haplotypes to modern maize. Nature communications, 8(1), 1-10.	https://www.nature.com/articles/s41467-017-02063-5
Zea mays	2.17e-08		Yang, N., Xu, X. W., Wang, R. R., Peng, W. L., Cai, L., Song, J. M., ... & Yan, J. (2017). Contributions of Zea mays subspecies mexicana haplotypes to modern maize. Nature communications, 8(1), 1-10.	https://www.nature.com/articles/s41467-017-02063-5#:~:text=Over%2010%25%20of%20the%20maize,to%20maize%20adaptation%20and%20improvement.

## Sheet: STable3
Supplementary Table 3: All nucleotide diversity estimates sourced from the literature
species	diversity1	type	details	source	diversity2	type	details	source	diversity3	type	details	source	diversity4	type	details	source
Acanthaster cf. solaris	0.0108	genome-wide	14 individuals from the GBR	https://journals.plos.org/plosgenetics/article?id=10.1371/journal.pgen.1011129
Acyrthosiphon pisum	0.00845, 0.0082, 0.0092, 0.0094	non-coding	4 loci sampled in 4 seperate populations (12 individuals in each), 2x US, 2x Europe	https://www.ncbi.nlm.nih.gov/pmc/articles/PMC2695480/
Ailurus fulgens	0.00131	genome-wide	2 unrelated individuals from Copenhagen zoo	https://www.nature.com/articles/s41586-023-05752-y	0.000352	genome-wide	18 Himalayan red panda individuals	https://www.science.org/doi/10.1126/sciadv.aax5751
Amphilophus	0.0012	genome-wide	134 individuals from 73 species in Lake Malawi	https://www.nature.com/articles/s41559-018-0717-x
Amphiprion ocellaris	0.00315	genome-wide	2 unrelated individuals from Tivoli aquarium	https://www.nature.com/articles/s41586-023-05752-y
Anopheles coluzzii	0.015	genome-wide	37 genes from a single population in Burkina Faso	https://www.ncbi.nlm.nih.gov/pmc/articles/PMC4349087/	0.029	synonymous	37 genes from a single population in Burkina Faso	https://www.ncbi.nlm.nih.gov/pmc/articles/PMC4349087/
Anopheles gambiae	0.0301	4-fold degenerate	40 individuals	https://journals.plos.org/plosbiology/article?id=10.1371/journal.pbio.1002112	0.0288	genome-wide	4 loci from samples across East & West Africa	https://www.ncbi.nlm.nih.gov/pmc/articles/PMC196886/	0.0295	?	?	https://academic.oup.com/evlett/article/7/4/216/7202139#411808538
Anopheles stephensi	0.01382	?	?	https://www.embopress.org/doi/full/10.15252/embr.202357561
Aptenodytes forsteri	0.00382	genome-wide	2 unrelated individuals from SeaWorld	https://www.nature.com/articles/s41586-023-05752-y
Ara glaucogularis	0.00096	genome-wide	2 unrelated individuals from Muhouse zoo	https://www.nature.com/articles/s41586-023-05752-y
Arabidopsis thaliana	0.0055	4-fold degenerate	96 individuals including stock centre accessions & natural populations	https://academic.oup.com/mbe/article/34/10/2486/3797322?login=true	0.00315	4-fold degenerate	90 lines from Sweden	https://journals.plos.org/plosbiology/article?id=10.1371/journal.pbio.1002112
Balaena mysticetus	0.00102	genome-wide heterozygosity	12 East Greenland-Svalbard-Barents Sea individuals (no population structure identified)	https://www.nature.com/articles/s41598-022-09868-5
Balaenoptera musculus	0.0025	genome-wide heterozygosity	26 individuals from across the North Atlantic	https://link.springer.com/article/10.1007/s10592-023-01584-5
Balaenoptera physalus	0.00252, 0.00255, 0.00261	genome-wide	51 individuals from Iceland across 3 different sampling cohorts	https://academic.oup.com/mbe/article/39/5/msac094/6580755
Bathycoccus prasinos	0.0109	?	?	https://www.embopress.org/doi/full/10.15252/embr.202357561
Betta splendens	0.00322	genome-wide	2 unrelated individuals from Copenhagen university	https://www.nature.com/articles/s41586-023-05752-y	0.0033	genome-wide	6 wild individuals from Thailand & Cambodia
Brassica rapa	0.00291	genome-wide	53 Chinese cabbage varieties	https://www.mdpi.com/2073-4395/13/1/245
Bubo scandiacus	0.00114	?	?	https://academic.oup.com/evlett/article/7/4/216/7202139#411808538
Caenorhabditis briggsae	0.00155	4-fold degenerate	2 individuals	https://journals.plos.org/plosbiology/article?id=10.1371/journal.pbio.1002112	0.00177	intronic	24 intron loci from each of 16 tropical populations	https://genome.cshlp.org/content/early/2010/06/23/gr.104331.109.full.pdf
Caenorhabditis elegans	0.0021	4-fold degenerate	2 individuals	https://journals.plos.org/plosbiology/article?id=10.1371/journal.pbio.1002112	0.00372	silent	multiple populations, combined	https://journals.plos.org/plosbiology/article/info%3Adoi%2F10.1371%2Fjournal.pbio.1001388	0.00215	silent	6 loci from 80 European strains	https://www.ncbi.nlm.nih.gov/pmc/articles/PMC1456145/	0.0012	genome-wide	28 wild isolates from a single Hawaiian population	https://journals.plos.org/plosgenetics/article?id=10.1371/journal.pgen.1010879#pgen-1010879-g002
Caenorhabditis remanei	0.0567	silent	6 loci in 34 individuals with global distribution	https://academic.oup.com/genetics/article/174/2/901/6061636?login=true	0.015	genome-wide	14 individuals from a population in Canada	https://journals.plos.org/plosgenetics/article?id=10.1371/journal.pgen.1010879#sec025	0.0624	neutral	20 loci in 49 globaly distributed strains	https://www.ncbi.nlm.nih.gov/pmc/articles/PMC3416005/	0.0629, 0.0618, 0.0403	neutral	20 loci in samples from populations from Ohio, Ontario and Germany	https://www.ncbi.nlm.nih.gov/pmc/articles/PMC3416005/
Callithrix jacchus	0.00123	synonymous	4 unrelated individuals from a single populations	https://journals.plos.org/plosbiology/article/info%3Adoi%2F10.1371%2Fjournal.pbio.1001388	0.00162	4-fold degenerate	9 individuals from multiple US research centres	https://academic.oup.com/mbe/article/34/6/1417/3049540
Canis lupus	0.00149	4-fold degenerate	6 unrelated wolves from animal parks in Germany	https://journals.plos.org/plosbiology/article?id=10.1371/journal.pbio.1002112	0.00109, 0.00153, 0.00178, 0.00211	intronic	10 loci sequenced in 20 individuals from populations in Sweden, Spain, Russia & USA	https://journals.plos.org/plosbiology/article/info%3Adoi%2F10.1371%2Fjournal.pbio.1001388	0.00157	4-fold degenerate	19 grey wolves	https://www.pnas.org/doi/full/10.1073/pnas.1512501113
Cavia aperea	0.00943	genome-wide	6 unrelated individuals from Bielefeld university	https://www.nature.com/articles/s41586-023-05752-y
Ceratotherium simum simum	0.00101	genome-wide	2 unrelated individuals from Copenhagen zoo	https://www.nature.com/articles/s41586-023-05752-y
Cervus elaphus yarkandensis	0.0026	genome-wide	2 unrelated individuals from Jilin Agricultural University	https://www.nature.com/articles/s41586-023-05752-y
Cervus nippon	0.00421	genome-wide	2 unrelated individuals from Jilin Agricultural University	https://www.nature.com/articles/s41586-023-05752-y
Chauna torquata	0.00318	genome-wide	2 unrelated individuals from Muhouse zoo	https://www.nature.com/articles/s41586-023-05752-y
Chironomus riparius	0.0103	?	?	https://www.embopress.org/doi/full/10.15252/embr.202357561
Chlamydomonas reinhardtii	0.032	silent	7 loci from 7 geographical isolates in the US	https://www.ncbi.nlm.nih.gov/pmc/articles/PMC2412866/	0.0317	synonymous	12 field isolates from across North America	https://academic.oup.com/plcell/article/27/9/2353/6206349
Chlorocebus sabaeus	0.00047	intergenic	5 unrelated individuals	https://academic.oup.com/mbe/article/34/5/1055/2983514#77745954
Chrysemys picta	0.00669	genome-wide	6 unrelated individuals from Iowa State University	https://www.nature.com/articles/s41586-023-05752-y
Clupea harengus	0.0032	genome-wide	16 samples of Baltic and Atlantic herring	https://elifesciences.org/articles/12081
Coleonyx brevis	0.00212	genome-wide	2 unrelated individuals from Marquette university	https://www.nature.com/articles/s41586-023-05752-y
Coturnix japonica	0.00877	genome-wide	4 unrelated individuals from Bielefeld university	https://www.nature.com/articles/s41586-023-05752-y	0.00868	genome-wide	10 samples from a wild population	https://academic.oup.com/gigascience/article/7/5/giy049/4995262?login=true	0.0119	intronic	10 samples from a wild population	https://academic.oup.com/gigascience/article/7/5/giy049/4995262?login=true
Cyanistes caeruleus	0.00522	genome-wide	6 unrelated individuals from Bielefeld university	https://www.nature.com/articles/s41586-023-05752-y
Cynoglossus semilaevis	0.00734	genome-wide	2 unrelated individuals from Yellow Sea Fisheries Research Institute	https://www.nature.com/articles/s41586-023-05752-y	0.0064	4-fold degenerate	2 unrelated individuals	https://academic.oup.com/evlett/article/7/4/216/7202139#411808538
Cyprinus carpio	0.0078	?	?	https://academic.oup.com/evlett/article/7/4/216/7202139#411808538
Daphnia galeata	0.0095	genome-wide	20 individuals from 8 populations	https://academic.oup.com/gbe/article/13/12/evab267/6448229#324612199
Daphnia magna	0.015	synonymous	8 loci in 10 samples from populations across Europe	https://journals.plos.org/plosbiology/article/info%3Adoi%2F10.1371%2Fjournal.pbio.1001388	0.01318	?	?	https://academic.oup.com/evlett/article/7/4/216/7202139#411808538
Daphnia pulex	0.022	synonymous	8 loci in 8 samples from populations across North America	https://journals.plos.org/plosbiology/article/info%3Adoi%2F10.1371%2Fjournal.pbio.1001388	0.0215	silent	824 individuals from 10 populations -> metapopulation diversity	https://academic.oup.com/mbe/article/39/8/msac152/6650829	0.0078	genome-wide	824 individuals from 10 populations -> mean within-population level	https://academic.oup.com/mbe/article/39/8/msac152/6650829
Dictyostelium discoideum	0.0008	genome-wide	137 genome fragments from 13 isolates from Virginia	https://journals.plos.org/plosgenetics/article?id=10.1371/journal.pgen.1001013#s2
Drosophila melanogaster	0.0232	synonymous	252 loci, 21 lines	https://www.ncbi.nlm.nih.gov/pmc/articles/PMC1892965/	0.0158	synonymous	multiple populations, combined	https://pmc.ncbi.nlm.nih.gov/articles/PMC2674828/	0.0104	genome-wide	10 lines from a population in Zimbabwe	https://academic.oup.com/genetics/article/177/1/469/6062353?login=true
Drosophila pseudoobscura	0.0226	synonymous	41 loci from 16 lines across N. America	https://journals.plos.org/plosbiology/article/info%3Adoi%2F10.1371%2Fjournal.pbio.1001388	0.012	intronic	2 individuals (one with low coverage sequencing)	https://journals.plos.org/plosbiology/article/info%3Adoi%2F10.1371%2Fjournal.pbio.1001388	0.00872	4-fold degenerate	3 unrelated individuals	https://academic.oup.com/evlett/article/7/4/216/7202139#411808538	0.012	?	?	https://academic.oup.com/evlett/article/7/4/216/7202139#411808538
Drosophila simulans	0.0225	synonymous	6 unrelated individuals from a European population	https://www.biorxiv.org/content/10.1101/2022.09.12.507595v1.full	0.0352	synonymous	samples from 7 globally disctibuted lines	https://journals.plos.org/plosbiology/article/info%3Adoi%2F10.1371%2Fjournal.pbio.1001388	0.0256	?	?	https://academic.oup.com/evlett/article/7/4/216/7202139#411808538
Ectocarpus siliculosus	0.00323	neutral	samples from 4 global populations	https://www.mdpi.com/2073-4425/9/6/286
Elephas maximus	0.0011	genome-wide	multiple individuals from across modern species range	https://www.ncbi.nlm.nih.gov/pmc/articles/PMC8383897/#sup1
Emiliania huxleyi	0.0085	synonymous	22 isolates with global distribution	https://www.cell.com/current-biology/fulltext/S0960-9822(21)01341-5
Eublepharis macularius	0.00423	genome-wide	2 unrelated individuals from Marquette university	https://www.nature.com/articles/s41586-023-05752-y
Ficedula albicollis	0.0036	genome-wide	25 loci from 9 individuals trapped in Abruzzo	https://journals.plos.org/plosbiology/article/info%3Adoi%2F10.1371%2Fjournal.pbio.1001388	0.0034	4-fold degenerate	20 samples from a single population	https://onlinelibrary.wiley.com/doi/full/10.1111/1755-0998.12602	0.0038	4-fold degenerate	10 unrelated individuals	https://journals.plos.org/plosbiology/article?id=10.1371/journal.pbio.1002112
Fukomys damarensis	0.00119	genome-wide	2 unrelated individuals from Cambridge University	https://www.nature.com/articles/s41586-023-05752-y
Giraffa camelopardalis	0.00245	genome-wide	2 unrelated individuals from Copenhagen university	https://www.nature.com/articles/s41586-023-05752-y
Gorilla gorilla	0.00151	genome-wide	16 loci from 15 samples from wildlife centres in Cameroon & Germany	https://journals.plos.org/plosbiology/article/info%3Adoi%2F10.1371%2Fjournal.pbio.1001388	0.00158	genome-wide	50 loci from 15 samples from zoos/wildlide centes	https://academic.oup.com/genetics/article/166/3/1375/6050462?login=true
Gyps fulvus	0.00214	genome-wide	2 unrelated individuals from Muhouse zoo	https://www.nature.com/articles/s41586-023-05752-y
Hanseniaspora osmophila	0.0063	?	?	https://www.embopress.org/doi/full/10.15252/embr.202357561
Hanseniaspora uvarum	0.02066	?	?	https://www.embopress.org/doi/full/10.15252/embr.202357561
Heliconius melpomene	0.0185	4-fold degenerate	4 wild-caught individuals fom a single population	https://journals.plos.org/plosbiology/article?id=10.1371/journal.pbio.1002112	0.019	genome-wide	58 wild-caught individuals from across the species range	https://academic.oup.com/genetics/article/203/1/525/5930346
Hippopotamus amphibius	0.00288	genome-wide	2 unrelated individuals from Copenhagen zoo	https://www.nature.com/articles/s41586-023-05752-y
Homo sapiens	0.00119	genome-wide	4 unrelated individuals	https://genome.cshlp.org/content/22/4/602.long	0.00104	4-fold degenerate	109 unrelated individuals	https://journals.plos.org/plosbiology/article?id=10.1371/journal.pbio.1002112#abstract0	0.0013, 0.001, 0.0009	non-coding	YRI (59), CEU (60), CHB+JPT (60) ancestry, respectively	https://www.science.org/doi/10.1126/science.1198878
Hylobates lar	0.00299	genome-wide	2 unrelated individuals from Copenhagen zoo	https://www.nature.com/articles/s41586-023-05752-y	0.00213	?	?	https://journals.plos.org/plosbiology/article/info%3Adoi%2F10.1371%2Fjournal.pbio.1001388
Larimichthys crocea	0.00903	genome-wide	2 unrelated individuals from Yellow Sea Fisheries Research Institute	https://www.nature.com/articles/s41586-023-05752-y
Larus argentatus	0.00186	genome-wide	6 unrelated individuals from the Danish Natural History Museum	https://www.nature.com/articles/s41586-023-05752-y
Larus marinus	0.003	genome-wide	2 unrelated individuals from the Danish Natural History Museum	https://www.nature.com/articles/s41586-023-05752-y
Loxodonta africana	0.0008	genome-wide	multiple individuals from across modern species range	https://www.ncbi.nlm.nih.gov/pmc/articles/PMC8383897/#sup1
Macaca mulatta	0.00287	4-fold degenerate	2 unrelated individuals	https://journals.plos.org/plosbiology/article?id=10.1371/journal.pbio.1002112	0.00247	genome-wide	123 Indian-origin rhesus from the same captive-born sample population	https://www.ncbi.nlm.nih.gov/pmc/articles/PMC5131817/	0.00285	genome-wide	9 Chinese-origin rhesus from the same captive-born sample population	https://www.ncbi.nlm.nih.gov/pmc/articles/PMC5131817/	0.00288	synonymous	4 unrelated individuals	https://journals.plos.org/plosbiology/article/info%3Adoi%2F10.1371%2Fjournal.pbio.1001388
Mandrillus leucophaeus	0.00309	genome-wide	3 unrelated individuals from Barcelona Zoo	https://www.nature.com/articles/s41586-023-05752-y
Marasmius oreades	0.00957	non-coding	40 samples across two locations in Sweden	https://www.sciencedirect.com/science/article/pii/S096098221930870X?via%3Dihub
Monodelphis domestica	0.00164	synonymous	4 unrelated individuals	https://journals.plos.org/plosbiology/article/info%3Adoi%2F10.1371%2Fjournal.pbio.1001388	0.00363	genome-wide	2 unrelated individuals from Granby Zoo	https://www.nature.com/articles/s41586-023-05752-y
Moschus berezovskii	0.00213	genome-wide	2 unrelated individuals from Chinese research institute	https://www.nature.com/articles/s41586-023-05752-y
Mus musculus	0.00628	4-fold degenerate	10 wild-caught individuals, ssp. Castaneus	https://academic.oup.com/mbe/article/35/12/2971/5123518	0.00809	4-fold degenerate	10 wild samples from NW India, ssp. Castaneus	https://journals.plos.org/plosbiology/article?id=10.1371/journal.pbio.1002112	0.0075	synonymous	15 wild caught individuals from NW India, ssp. Castaneus	https://academic.oup.com/mbe/article/28/3/1183/992349?login=true
Neofelis nebulosa	0.00052	genome-wide	1 outbred diploid individual (captive born)	https://www.sciencedirect.com/science/article/pii/S2589004222019198	0.000406	genome-wide	20 samples from museum collections & wild or captive living individuals	https://www.science.org/doi/10.1126/sciadv.adh9143
Neogale vison	0.00135	genome-wide	2 unrelated individuals from Chinese research institute	https://www.nature.com/articles/s41586-023-05752-y
Neurospora crassa	0.00235	genome-wide	48 isolates from the Caribbean, S. America & Africa	https://journals.plos.org/plosbiology/article/info%3Adoi%2F10.1371%2Fjournal.pbio.1001388
Odobenus rosmarus	0.000811	genome-wide	2 unrelated individuals from SeaWorld	https://www.nature.com/articles/s41586-023-05752-y	0.000537	genome-wide	ddRAD-seq data for 12 individuals from a population in Svalbard	https://www.nature.com/articles/s41559-020-1215-5
Ornithorhynchus anatinus	0.00117	genome-wide	57 individuals from 12 river systems across Australia (see paper for individual locations)	https://academic.oup.com/mbe/article/35/5/1238/4939396
Oryza sativa	0.0072, 0.0063	silent	oryza rufipogon (n=36), oryza nivara (n=24) -> wild relatives	https://academic.oup.com/mbe/article/24/3/875/1247465?login=true
Ostreococcus tauri	0.01	synonymous	13 isolates from a natural population	https://www.ncbi.nlm.nih.gov/pmc/articles/PMC5498103/	0.01676	?	?	https://www.embopress.org/doi/full/10.15252/embr.202357561
Pan troglodytes	0.002	genome-wide	10 individuals from a central chimpanzee group	https://www.sciencedirect.com/science/article/pii/S0960982206014941?via%3Dihub	0.00206	synonymous	4 unrelated individuals	https://www.ncbi.nlm.nih.gov/pmc/articles/PMC3317143/
Panagrolaimus sp. PS1159	0.0403	genome-wide	Samples from a population from Raleigh. USA	https://onlinelibrary.wiley.com/doi/full/10.1002/ece3.10831
Panthera leo	0.0012	genome-wide	1 outbred diploid individual (captive born)	https://bmcbiol.biomedcentral.com/articles/10.1186/s12915-019-0734-5
Panthera pardus	0.00104	genome-wide	2 unrelated individuals from Copenhagen zoo	https://www.nature.com/articles/s41586-023-05752-y	0.001995	genome-wide	53 individuals from 10 locations in sub-Saharan Africa	https://www.cell.com/current-biology/fulltext/S0960-9822(21)00129-9
Panthera tigris	0.000947	genome-wide	?	https://link.springer.com/article/10.1186/s13059-016-1071-4
Panthera uncia	0.00043	genome-wide	?	https://www.ncbi.nlm.nih.gov/pmc/articles/PMC10558132/
Papio anubis	0.00189	4-fold degenerate	1 outbred diploid individual	https://journals.plos.org/plosbiology/article?id=10.1371/journal.pbio.1002112	0.00207	4-fold degenerate	global diversity	https://academic.oup.com/mbe/article/34/6/1417/3049540
Paralichthys olivaceus	0.00466	genome-wide	2 unrelated individuals from Yellow Sea Fisheries Research Institute	https://www.nature.com/articles/s41586-023-05752-y
Paramecium biaurelia	0.0089	4-fold degenerate	10-13 isolates with global distribution	https://academic.oup.com/mbe/article/34/5/1194/2992914	0.0038	silent	10 strains with global distribution	https://academic.oup.com/mbe/article/26/2/421/1033267?login=true
Paramecium sexaurelia	0.0269	4-fold degenerate	10-13 isolates with global distribution	https://academic.oup.com/mbe/article/34/5/1194/2992914	0.0038	silent	3 strains with global distribution	https://academic.oup.com/mbe/article/26/2/421/1033267?login=true
Paramecium tetraurelia	0.0058	4-fold degenerate	10-13 isolates with global distribution	https://academic.oup.com/mbe/article/34/5/1194/2992914	0.0079	silent	9 strains with global distribution	https://academic.oup.com/mbe/article/26/2/421/1033267?login=true
Pelecanus crispus	0.00105	genome-wide	2 unrelated individuals from Muhouse zoo	https://www.nature.com/articles/s41586-023-05752-y
Phaeodactylum tricornutum	0.0166	synonymous	?	https://academic.oup.com/gbe/article/11/7/1829/5520952?login=true	0.007	synonymous	10 strains with global distribution	https://academic.oup.com/ismej/article/14/2/347/7474956?login=true
Phoenicopterus roseus	0.00439	genome-wide	2 unrelated individuals from Muhouse zoo	https://www.nature.com/articles/s41586-023-05752-y
Pithecia pithecia	0.00274	genome-wide	2 unrelated individuals from Copenhagen zoo	https://www.nature.com/articles/s41586-023-05752-y
Plasmodium falciparum	0.00077	4-fold degenerate	derived from published literature	https://www.ncbi.nlm.nih.gov/pmc/articles/PMC7643433/	0.00151	4-fold degenerate	16 geographically diverse isolates	https://www.nature.com/articles/ng1930
Platalea ajaja	0.00136	genome-wide	2 unrelated individuals from Muhouse zoo	https://www.nature.com/articles/s41586-023-05752-y
Poecilia reticulata	0.0025	genome-wide	10 wild-caught males from a single population in Trinidad	https://journals.plos.org/plosone/article?id=10.1371/journal.pone.0169087	0.00181	genome-wide	Wild caught from Guanapo River in Trinidad	https://onlinelibrary.wiley.com/doi/full/10.1002/evl3.272
Pogona vitticeps	0.0158	genome-wide	2 unrelated individuals from Copenhagen zoo	https://www.nature.com/articles/s41586-023-05752-y
Pongo abelii	0.0035	genome-wide	6 unrelated individuals from Indonesian populations	https://www.sciencedirect.com/science/article/pii/S0960982206014941?via%3Dihub	0.0042	neutral	11 loci from 6 individuals from Sumatra	https://www.pnas.org/doi/full/10.1073/pnas.1802651115
Pristionchus pacificus	0.014	silent	104 natural isolates with global distribution	https://academic.oup.com/genetics/article/196/4/1153/5935623
Procavia capensis	0.00138	genome-wide	2 unrelated individuals from Bar-Ilan university	https://www.nature.com/articles/s41586-023-05752-y
Propanagrolaimus sp. JU765	0.00241	genome-wide	Population from Guangxi, China	https://onlinelibrary.wiley.com/doi/full/10.1002/ece3.10831
Prunus persica	0.0035	genome-wide	480 diverse accessions (0.0035 for wild progenitors, 0.0012 for landraces)	https://www.ncbi.nlm.nih.gov/pmc/articles/PMC6383288/
Pungitius pungitius	0.001225	genome-wide	892 individuals from 45 populations	https://www.biorxiv.org/content/10.1101/2023.03.17.533073v1.full
Pygoscelis adeliae	0.00498	genome-wide	2 unrelated individuals from SeaWorld	https://www.nature.com/articles/s41586-023-05752-y
Rangifer tarandus	0.00261	genome-wide	3 unrelated individuals from Copenhagen zoo	https://www.nature.com/articles/s41586-023-05752-y	0.00217, 0.00227, 0.00229, 0.00178, 0.00227	genome-wide	5 populations from across Canada (67 individuals)	https://onlinelibrary.wiley.com/doi/full/10.1111/eva.13495
Rhea pennata	0.00261	genome-wide	2 unrelated individuals from Muhouse zoo	https://www.nature.com/articles/s41586-023-05752-y
Rhodotorula toruloides	0.0135	?	?	https://www.embopress.org/doi/full/10.15252/embr.202357561
Rousettus aegyptiacus	0.00299	genome-wide	2 unrelated individuals from Tel-Aviv university	https://www.nature.com/articles/s41586-023-05752-y
Saccharomyces cerevisiae	0.00908	synonymous	190 global strains	https://academic.oup.com/mbe/article/34/10/2486/3797322?login=true	0.0095	synonymous	16 strains (European populations: 0.0014, Malaysian: 0.00044)	https://www.ncbi.nlm.nih.gov/pmc/articles/PMC2963819	0.0028, 0.001, 0.0008	genome-wide	global beer, wine and sake isolates respectively	https://www.nature.com/articles/s41586-018-0030-5#MOESM3
Saccharomyces paradoxus	0.0021, 0.0016, 0.0011	4-fold degenerate	Samples from EU (23), UK (11) and Asia (8)	https://www.ncbi.nlm.nih.gov/pmc/articles/PMC7533043/	0.0021, 0.0015, 0.0046	synonymous	16 strains from three distinct populations (Europe, N. America, Asia)	https://www.ncbi.nlm.nih.gov/pmc/articles/PMC2963819
Saccharomycodes ludwigii	0.0244	?	?	https://www.embopress.org/doi/full/10.15252/embr.202357561
Saimiri boliviensis boliviensis	0.00199	genome-wide	5 unrelated individuals individuals from Copenhagen / Muhouse zoos	https://www.nature.com/articles/s41586-023-05752-y
Salmo salar	0.00191	genome-wide	2 unrelated individuals from Norweigian Institute of Marine Research	https://www.nature.com/articles/s41586-023-05752-y
Sarcophilus harrisii	0.0006	genome-wide	2 unrelated individuals from Copenhagen zoo	https://www.nature.com/articles/s41586-023-05752-y
Saxicola maurus	0.00629	genome-wide	2 unrelated individuals from Max Planck Institute	https://www.nature.com/articles/s41586-023-05752-y
Schizophyllum commune	0.2	synonymous	12 isolates from 3 locations in the US	https://academic.oup.com/mbe/article/32/10/2775/1212759?login=true	0.13	synonymous	12 isolates from 3 locations in Russia	https://academic.oup.com/mbe/article/32/10/2775/1212759?login=true
Schizosaccharomyces pombe	0.00604	synonymous	32 wild strains with broad geographiical distribution	https://journals.plos.org/plosone/article?id=10.1371/journal.pone.0104241#pone-0104241-t002
Silene latifolia	0.02005	synonymous	34 individuals covering the geographic range	https://academic.oup.com/mbe/article/38/3/805/5905496?login=true	0.0288	silent	8 loci in plants across Europe	https://journals.plos.org/plosbiology/article/info%3Adoi%2F10.1371%2Fjournal.pbio.1001388
Sphaerodactylus inigoi	0.00851	genome-wide	2 unrelated individuals from Marquette university	https://www.nature.com/articles/s41586-023-05752-y
Spirodela polyrhiza	0.000463	synonymous	38 samples from across North America	https://nph.onlinelibrary.wiley.com/doi/10.1111/nph.16056	0.00093	synonymous	68 isolates from across the global distribution	https://www.nature.com/articles/s41467-019-09235-5
Sus scrofa	0.00441	4-fold degenerate	4 unrelated wild samples	https://journals.plos.org/plosbiology/article?id=10.1371/journal.pbio.1002112
Syngnathus scovelli	0.00735	genome-wide	2 unrelated individuals from University of Oregon	https://www.nature.com/articles/s41586-023-05752-y
Taeniopygia guttata	0.00985	genome-wide	3 unrelated individuals from Bielefeld university	https://www.nature.com/articles/s41586-023-05752-y	0.011	non-coding	21 loci in 36 individuals from across Australia	https://journals.plos.org/plosbiology/article/info%3Adoi%2F10.1371%2Fjournal.pbio.1001388
Tapirus indicus	0.00135	genome-wide	2 unrelated individuals from Copenhagen zoo	https://www.nature.com/articles/s41586-023-05752-y
Thamnophis sirtalis	0.0131	genome-wide	2 unrelated individuals from Ohio Wesleyan university	https://www.nature.com/articles/s41586-023-05752-y
Tupaia chinensis belangeri	0.00212	genome-wide	6 unrelated individuals from Kunming Institute of Zoology	https://www.nature.com/articles/s41586-023-05752-y	0.00532	synonymous	4 unrelated individuals	https://journals.plos.org/plosbiology/article/info%3Adoi%2F10.1371%2Fjournal.pbio.1001388
Turdus merula	0.00541	genome-wide	2 unrelated individuals from Max Planck Institute	https://www.nature.com/articles/s41586-023-05752-y
Tursiops truncatus	0.00124	genome-wide	2 unrelated individuals from SeaWorld	https://www.nature.com/articles/s41586-023-05752-y
Ursus arctos	0.00157	genome-wide	127 samples with global distribution	https://www.nature.com/articles/s42003-023-04514-w	0.00108	genome-wide	7 individuals from across Europe	https://onlinelibrary.wiley.com/doi/10.1111/mec.17091
Vicugna pacos	0.00353	genome-wide	2 unrelated individuals from Muhouse zoo	https://www.nature.com/articles/s41586-023-05752-y
Vulpes vulpes	0.00216	genome-wide	2 unrelated individuals from Chinese research institute	https://www.nature.com/articles/s41586-023-05752-y
Zea mays	0.0139	4-fold degenerate	17 samples (ssp. Parviglumis)	https://journals.plos.org/plosbiology/article?id=10.1371/journal.pbio.1002112	0.017	silent	26 loci from 13 individuals (ssp. Parviglumis)	https://www.ncbi.nlm.nih.gov/pmc/articles/PMC2666508/

## Sheet: STable4
Supplementary Table 4: Data on life history traits and genome size sourced from the literature
species	group	gen_time_yr	ref_gen_time	adult_body_mass_g	ref_body_mass	max_longevity_yr	ref_longevity	propagule_size_cm	ref_propagule	adult_body_length_mm	weaning_bodymass_g	C_value_pg
Acanthaster_solaris	echinoderms	NA		224.69	https://www.jto.ac.cn/EN/10.11978/2023203	8	https://www.mdpi.com/1424-2818/9/4/41	0.022	https://www.ncbi.nlm.nih.gov/pmc/articles/PMC9023020/	NA	NA	NA
Acyrthosiphon_pisum	arthropods	0.041	Wang & Obbard (2023)	0.003	https://www.eje.cz/pdfs/eje/2012/04/03.pdf	NA		NA		NA	NA	0.31
Ailurus_fulgens	mammals	10	Pacifici et al. (2013)	5170.08	PanTHERIA	15.67	Pacifici et al. (2013)	35.18	calculated	582.32	1140	NA
Amphilophus	fish	1.5	Wang & Obbard (2023)	NA		NA		NA		NA	NA	NA
Amphiprion_ocellaris	fish	1	Wang & Obbard (2023)	250	https://www.dimensions.com/element/ocellaris-clownfish-amphiprion-ocellaris	12	FishBase	0.421	https://www.sciencedirect.com/science/article/pii/S0044848622010146#:~:text=featuring%20a%20moving-,Larval%20development,2).	NA	NA	NA
Anopheles_coluzzii	arthropods	0.08	https://onlinelibrary.wiley.com/doi/full/10.1111/1755-0998.13949	NA		NA		NA		NA	NA	NA
Anopheles_gambiae	arthropods	0.06	Wang & Obbard (2023)	0.00025	https://resjournals.onlinelibrary.wiley.com/doi/full/10.1111/mve.12327	NA		0.0475	https://www.cabidigitallibrary.org/doi/full/10.5555/19692900946	NA	NA	0.27
Anopheles_stephensi	arthropods	0.05	https://www.ncbi.nlm.nih.gov/pmc/articles/PMC9178840/	NA		NA		0.0473	https://journals.lww.com/jvbd/fulltext/2017/54020/morphometric_and_morphological_appraisal_of_the.5.aspx	NA	NA	0.24
Aptenodytes_forsteri	birds	22.4	BirdLife	29750	AmnioteDatabase	40	AmnioteDatabase	58.25	Romiguier et al. (2014)	NA	NA	NA
Ara_glaucogularis	birds	8.1	BirdLife	784	AmnioteDatabase	22	AmnioteDatabase	NA		NA	NA	NA
Arabidopsis_thaliana	plants	0.12	Wang & Obbard (2023)	NA		NA		NA		NA	NA	0.3
Balaena_mysticetus	mammals	52	Pacifici et al. (2013)	7.96912e+07	PanTHERIA	125.23	Pacifici et al. (2013)	NA		12187.1	NA	2.93
Balaenoptera_musculus	mammals	31	Pacifici et al. (2013)	1.54321e+08	PanTHERIA	109.25	Pacifici et al. (2013)	1461.13	calculated	30480	1.7e+07	NA
Balaenoptera_physalus	mammals	26	Pacifici et al. (2013)	4.7506e+07	PanTHERIA	114.21	Pacifici et al. (2013)	NA		20641.1	NA	NA
Bathycoccus_prasinos	protists	0.00442	https://www.ncbi.nlm.nih.gov/pmc/articles/PMC5455958/#sup1	NA		NA		NA		NA	NA	NA
Betta_splendens	fish	0.5	Wang & Obbard (2023)	NA		2	AnAge	NA		NA	NA	0.63
Brassica_rapa	plants	1	Wang & Obbard (2023)	NA		NA		NA		NA	NA	0.8
Bubo_scandiacus	birds	7.77	BirdLife	1954	AmnioteDatabase	28	AmnioteDatabase	NA		NA	NA	NA
Caenorhabditis_briggsae	nematodes	0.164	Wang & Obbard (2023)	NA		NA		0.0052	https://academic.oup.com/mbe/article/34/6/1417/3049540?login=true	NA	NA	0.11
Caenorhabditis_elegans	nematodes	0.008	Wang & Obbard (2023)	1e-06	https://www.ncbi.nlm.nih.gov/pmc/articles/PMC2696410/	0.16	AnAge	NA		NA	NA	0.1
Caenorhabditis_remanei	nematodes	0.0066	https://www.ncbi.nlm.nih.gov/pmc/articles/PMC2664667/	NA		NA		NA		NA	NA	0.12
Callithrix_jacchus	mammals	5.91	Pacifici et al. (2013)	290.21	PanTHERIA	16.65	Pacifici et al. (2013)	9.36	calculated	135	96.82	3.43
Canis_lupus	mammals	7.9	Pacifici et al. (2013)	31756.5	PanTHERIA	23.57	Pacifici et al. (2013)	57.9	calculated	1055	5250	2.81
Cavia_aperea	mammals	1.7	Pacifici et al. (2013)	524.38	PanTHERIA	6	AnAge	17.75	calculated	274	142.52	NA
Ceratotherium_simum_simum	mammals	18.81	Pacifici et al. (2013)	2.28594e+06	PanTHERIA	48.33	Pacifici et al. (2013)	127.62	calculated	2586.81	274482	NA
Cervus_elaphus_yarkandensis	mammals	6.3	Wang & Obbard (2023)	240867	PanTHERIA	31.5	AmnioteDatabase	121.22	calculated	2136.72	43977.2	NA
Cervus_nippon	mammals	9.59	Pacifici et al. (2013)	53000	PanTHERIA	25.71	Pacifici et al. (2013)	97.73	calculated	1200.51	28590	NA
Chauna_torquata	birds	5	BirdLife	3450	AmnioteDatabase	35	https://www.ncbi.nlm.nih.gov/pmc/articles/PMC6626153/	NA		NA	NA	NA
Chironomus_riparius	arthropods	0.0576	https://www.ncbi.nlm.nih.gov/pmc/articles/PMC6308882/	0.00357	https://www.kmae-journal.org/articles/kmae/full_html/2020/01/kmae190134/kmae190134.html#:~:text=riparius%20(mean%203.57%20mg%20wet,%E2%88%92%20mg%20d%20w)%20and%20G.	NA		0.0025	https://www.nature.com/articles/35083691#:~:text=The%20eggs%20are%20arranged%20in,and%20contain%20about%201%2C000%20eggs.	NA	NA	0.2
Chlamydomonas_reinhardtii	protists	0.0013	Wang & Obbard (2023)	NA		NA		NA		NA	NA	NA
Chlorocebus_sabaeus	mammals	14.89	Pacifici et al. (2013)	5900	Smith et al. (2003)	46	AmnioteDatabase	22.4	calculated	400	1036	4.04
Chrysemys_picta	reptiles	11	Wang & Obbard (2023)	371.8	AmnioteDatabase	61	AmnioteDatabase	3.1	https://fieldguide.mt.gov/speciesDetail.aspx?elcode=ARAAD01010#:~:text=EGGS%3A,mm%20(1.2%20in)%20long.	NA	NA	2.57
Clupea_harengus	fish	6	Wang & Obbard (2023)	175	https://www.ices.dk/about-ICES/projects/EU-RFP/EU%20Repository/ICES%20FIshMap/ICES%20FishMap%20species%20factsheet-herring.pdf	22	AnAge	0.12		NA	NA	NA
Coleonyx_brevis	reptiles	2	Wang & Obbard (2023)	3.3	AmnioteDatabase	34.8	AmnioteDatabase	1.53	https://www.jstor.org/stable/1563576?seq=3	NA	NA	2.01
Coturnix_japonica	birds	2.8	BirdLife	96.6	AmnioteDatabase	14.68	AmnioteDatabase	NA		NA	NA	1.41
Cyanistes_caeruleus	birds	4.4	BirdLife	11.2	AmnioteDatabase	14.6	AmnioteDatabase	12	https://www.rspb.org.uk/birds-and-wildlife/blue-tit	NA	NA	NA
Cynoglossus_semilaevis	fish	2	Wang & Obbard (2023)	NA		NA		NA		NA	NA	NA
Cyprinus_carpio	fish	3	Wang & Obbard (2023)	1647	https://www.ncbi.nlm.nih.gov/pmc/articles/PMC7059604/	38	FishBase	0.134	https://www.sciencedirect.com/science/article/pii/004484869400230L#:~:text=The%20fecundity%20of%20common%20carp,0.86%E2%80%931.41%20mg%2C%20respectively.	NA	NA	1.37
Daphnia_galeata	arthropods	0.0556	https://pubmed.ncbi.nlm.nih.gov/15092782/	NA		NA		NA		NA	NA	NA
Daphnia_magna	arthropods	0.04	Wang & Obbard (2023)	NA		NA		NA		NA	NA	0.3
Daphnia_pulex	arthropods	0.027	Wang & Obbard (2023)	NA		NA		NA		NA	NA	0.23
Dictyostelium_discoideum	protists	0.0019	Wang & Obbard (2023)	NA		NA		NA		NA	NA	NA
Drosophila_melanogaster	arthropods	0.055	Wang & Obbard (2023)	0.00095	AnimalTraits	0.3	AnAge	0.05	https://academic.oup.com/mbe/article/34/6/1417/3049540?login=true	NA	NA	0.18
Drosophila_pseudoobscura	arthropods	0.074	Wang & Obbard (2023)	NA		NA		NA		NA	NA	0.16
Drosophila_simulans	arthropods	0.068	Wang & Obbard (2023)	NA		NA		NA		NA	NA	0.15
Ectocarpus_siliculosus	protists	0.164	Wang & Obbard (2023)	NA		NA		NA		NA	NA	NA
Elephas_maximus	mammals	22	Pacifici et al. (2013)	3.26979e+06	PanTHERIA	75.17	Pacifici et al. (2013)	95.27	calculated	1919.2	400000	4.03
Emiliania_huxleyi	protists	0.0027	https://www.ncbi.nlm.nih.gov/pmc/articles/PMC93097/	NA		NA		NA		NA	NA	NA
Eublepharis_macularius	reptiles	2	Wang & Obbard (2023)	35.53	AmnioteDatabase	28.5	AmnioteDatabase	2.8	AnimalDiversity	NA	NA	1.86
Ficedula_albicollis	birds	3.9	BirdLife	12.55	AmnioteDatabase	9.83	AmnioteDatabase	NA		NA	NA	NA
Fukomys_damarensis	mammals	5.54	Pacifici et al. (2013)	134.65	AmnioteDatabase	15.5	AmnioteDatabase	NA		NA	NA	NA
Giraffa_camelopardalis	mammals	14.39	Pacifici et al. (2013)	964655	PanTHERIA	37.37	Pacifici et al. (2013)	NA		4177.03	NA	2.69
Gorilla_gorilla	mammals	22	Pacifici et al. (2013)	112589	PanTHERIA	54.7	Pacifici et al. (2013)	88.06	calculated	1594.44	18967.7	3.52
Gyps_fulvus	birds	15.03	BirdLife	7436	AmnioteDatabase	41.4	AmnioteDatabase	NA		NA	NA	NA
Hanseniaspora_osmophila	fungi	0.00017	https://www.sciencedirect.com/science/article/pii/S0963996918304538?via%3Dihub	NA		NA		NA		NA	NA	NA
Hanseniaspora_uvarum	fungi	0.00015	https://academic.oup.com/femsle/article/245/1/155/482489?login=true	NA		NA		NA		NA	NA	NA
Heliconius_melpomene	arthropods	0.25	Wang & Obbard (2023)	0.1289	https://www.ncbi.nlm.nih.gov/pmc/articles/PMC4412925/#:~:text=Glass%2Dbead/saliva%20samples%20of,considerable%20role%20in%20our%20analyses.	NA		0.15	https://academic.oup.com/mbe/article/34/6/1417/3049540?login=true	NA	NA	0.3
Hippopotamus_amphibius	mammals	10	Pacifici et al. (2013)	1.53631e+06	PanTHERIA	56.73	Pacifici et al. (2013)	172.85	calculated	3375	206389	3.39
Homo_sapiens	mammals	29	Wang & Obbard (2023)	63035	AmnioteDatabase	122.5	AmnioteDatabase	93.4	https://static-content.springer.com/esm/art%3A10.1038%2Fnature13685/MediaObjects/41586_2014_BFnature13685_MOESM6_ESM.pdf	NA	8999.99	3.5
Hylobates_lar	mammals	15	Pacifici et al. (2013)	5578.61	PanTHERIA	48	Pacifici et al. (2013)	30.93	calculated	544	1025.02	3.24
Larimichthys_crocea	fish	2	Wang & Obbard (2023)	NA		6	FishBase	NA		NA	NA	NA
Larus_argentatus	birds	12.45	BirdLife	1085	AmnioteDatabase	49	AmnioteDatabase	NA		NA	NA	1.43
Larus_marinus	birds	12	BirdLife	1658.5	AmnioteDatabase	29.17	AmnioteDatabase	NA		NA	NA	NA
Loxodonta_africana	mammals	25	Pacifici et al. (2013)	3.82454e+06	PanTHERIA	75	Pacifici et al. (2013)	162.47	calculated	3100	550617	4.45
Macaca_mulatta	mammals	13.86	Pacifici et al. (2013)	6455.19	PanTHERIA	38	Pacifici et al. (2013)	32.66	calculated	555	1314.91	3.59
Mandrillus_leucophaeus	mammals	10	Pacifici et al. (2013)	14253.3	PanTHERIA	36.2	Pacifici et al. (2013)	NA		700	NA	NA
Marasmius_oreades	fungi	10	Wang & Obbard (2023)	NA		NA		NA		NA	NA	NA
Monodelphis_domestica	mammals	1.96	Pacifici et al. (2013)	93.45	PanTHERIA	5.55	Pacifici et al. (2013)	9	calculated	148.1	21	NA
Moschus_berezovskii	mammals	7	Pacifici et al. (2013)	12477.4	PanTHERIA	16.415	Pacifici et al. (2013)	NA		899.99	NA	NA
Mus_musculus	mammals	1.72	Pacifici et al. (2013)	19.3	PanTHERIA	5	Pacifici et al. (2013)	6.06	https://static-content.springer.com/esm/art%3A10.1038%2Fnature13685/MediaObjects/41586_2014_BFnature13685_MOESM6_ESM.pdf	NA	10	3.25
Neofelis_nebulosa	mammals	6.99	Pacifici et al. (2013)	14945	PanTHERIA	17.93	Pacifici et al. (2013)	33.04	calculated	836.74	919.81	2.77
Neogale_vison	mammals	4.04	Pacifici et al. (2013)	1100	AnimalDiversity	11.4	Pacifici et al. (2013)	17.87	calculated	385	110	NA
Neurospora_crassa	fungi	0.058	https://www.ncbi.nlm.nih.gov/pmc/articles/PMC3673015/#:~:text=Crosses%20are%20technically%20trivial%20and,progeny)%20is%20about%203%20weeks.	NA		NA		NA		NA	NA	NA
Odobenus_rosmarus	mammals	15.15	Pacifici et al. (2013)	1042996	PanTHERIA	40	Pacifici et al. (2013)	165.51	calculated	2870.18	200000	NA
Ornithorhynchus_anatinus	mammals	7.89	Pacifici et al. (2013)	1484.25	PanTHERIA	22.3	Pacifici et al. (2013)	38.09	calculated	419.18	1113.19	3.06
Oryza_sativa	plants	0.31	Wang & Obbard (2023)	NA		NA		NA		NA	NA	0.5
Ostreococcus_tauri	protists	0.002	https://academic.oup.com/g3journal/article/6/7/2063/6027716	NA		NA		NA		NA	NA	NA
Pan_troglodytes	mammals	20	Pacifici et al. (2013)	45000	PanTHERIA	59.7	Pacifici et al. (2013)	45.68	calculated	796.09	8499.99	3.46
Panagrolaimus_sp.PS1159	nematodes	0.025	https://www.frontiersin.org/articles/10.3389/fgeed.2023.1078359/full	NA		NA		NA		NA	NA	NA
Panthera_leo	mammals	6	Pacifici et al. (2013)	158624	PanTHERIA	29	Pacifici et al. (2013)	NA		1835.16	NA	2.95
Panthera_pardus	mammals	9.32	Pacifici et al. (2013)	52400	PanTHERIA	24.43	Pacifici et al. (2013)	45.92	calculated	1377.71	1940	NA
Panthera_tigris	mammals	8	Pacifici et al. (2013)	161915	PanTHERIA	26.3	Pacifici et al. (2013)	74.47	calculated	1824.79	11003	2.71
Panthera_uncia	mammals	8	Pacifici et al. (2013)	41000	Smith et al. (2003)	20.73	Pacifici et al. (2013)	58.19	calculated	1025	7500	3.54
Papio_anubis	mammals	10	Wang & Obbard (2023)	17728.6	AmnioteDatabase	45	AmnioteDatabase	36.58	calculated	620	3640.26	NA
Paralichthys_olivaceus	fish	5	Wang & Obbard (2023)	1355	https://www.ncbi.nlm.nih.gov/pmc/articles/PMC4282244/#:~:text=RESULTS-,1.,Table%20%E2%80%8B4.	NA		0.095	https://www.cabidigitallibrary.org/doi/full/10.1079/cabicompendium.71536#:~:text=Eggs%20are%20approximately%200.9%20to,16%20and%2020%C2%B0C.	NA	NA	0.74
Paramecium_biaurelia_	protists	NA		NA		NA		NA		NA	NA	NA
Paramecium_sexaurelia	protists	NA		NA		NA		NA		NA	NA	NA
Paramecium_tetraurelia	protists	0.0014	Wang & Obbard (2023)	NA		NA		NA		NA	NA	NA
Pelecanus_crispus	birds	11	BirdLife	8700	AmnioteDatabase	35.3	AmnioteDatabase	NA		NA	NA	NA
Phaeodactylum_tricornutum	protists	0.0022	Wang & Obbard (2023)	NA		NA		NA		NA	NA	NA
Phoenicopterus_roseus	birds	16.3	BirdLife	3043.5	AmnioteDatabase	83	AmnioteDatabase	NA		NA	NA	NA
Pithecia_pithecia	mammals	9.7	Pacifici et al. (2013)	1667.19	PanTHERIA	28.35	Pacifici et al. (2013)	NA		346.44	NA	NA
Plasmodium_falciparum	protists	0.0055	Wang & Obbard (2023)	NA		NA		NA		NA	NA	NA
Platalea_ajaja	birds	7.2	BirdLife	1490	BirdLife	28	AmnioteDatabase	NA		NA	NA	NA
Poecilia_reticulata	fish	0.6	https://www.fishbase.se/summary/Poecilia-reticulata.html	NA		5	AnAge	0.61	https://besjournals.onlinelibrary.wiley.com/doi/10.1111/1365-2435.12565	NA	NA	1
Pogona_vitticeps	reptiles	2	Wang & Obbard (2023)	385	AmnioteDatabase	12	AmnioteDatabase	NA		NA	NA	1.81
Pongo_abelii	mammals	25	Pacifici et al. (2013)	39696.1	PanTHERIA	60	AmnioteDatabase	62.81	https://academic.oup.com/mbe/article/34/6/1417/3049540?login=true	NA	NA	NA
Pristionchus_pacificus	nematodes	0.0096	Wang & Obbard (2023)	NA		NA		NA		NA	NA	0.17
Procavia_capensis	mammals	8.44	Pacifici et al. (2013)	2952.48	PanTHERIA	14.4	Pacifici et al. (2013)	25.86	calculated	467.37	499.99	4.06
Propanagrolaimus_sp.JU765	nematodes	0.022	https://www.sciencedirect.com/science/article/pii/S2589004219304195?via%3Dihub	NA		NA		NA		NA	NA	NA
Prunus_persica	plants	3	Wang & Obbard (2023)	NA		NA		NA		NA	NA	0.3
Pungitius_pungitius	fish	1	https://www.ncbi.nlm.nih.gov/pmc/articles/PMC5988309/	NA		5	FishBase	NA		NA	NA	NA
Pygoscelis_adeliae	birds	12.7	BirdLife	4850	AmnioteDatabase	18	AmnioteDatabase	NA		NA	NA	NA
Rangifer_tarandus	mammals	5	Pacifici et al. (2013)	109088	PanTHERIA	20.7	Pacifici et al. (2013)	135.95	calculated	2224.35	24907	3.41
Rhea_pennata	birds	11.89	BirdLife	21500	AmnioteDatabase	NA		NA		NA	NA	NA
Rhodotorula_toruloides	fungi	0.0005	https://digital.csic.es/bitstream/10261/205503/1/JBiotech2020-Maza.pdf	NA		NA		NA		NA	NA	NA
Rousettus_aegyptiacus	mammals	5	Pacifici et al. (2013)	134	PanTHERIA	22.9	Pacifici et al. (2013)	13.8	calculated	167.37	75.1	2.11
Saccharomyces_cerevisiae	fungi	0.00022	Wang & Obbard (2023)	NA		0.04	AnAge	NA		NA	NA	NA
Saccharomyces_paradoxus	fungi	0.0005	Wang & Obbard (2023)	NA		NA		NA		NA	NA	NA
Saccharomycodes_ludwigii	fungi	0.00034	https://core.ac.uk/download/pdf/161922347.pdf	NA		NA		NA		NA	NA	NA
Saimiri_boliviensis_boliviensis	mammals	9.19	Pacifici et al. (2013)	799.45	PanTHERIA	30.3	AnAge	NA		309.99	NA	NA
Salmo_salar	fish	3	Wang & Obbard (2023)	5700	ADW	13	AnAge	0.6	https://storefish.org/species/salmo-salar	NA	NA	3.27
Sarcophilus_harrisii	mammals	4.67	Pacifici et al. (2013)	8202.25	PanTHERIA	10.6	Pacifici et al. (2013)	16.18	calculated	557.86	200	2.99
Saxicola_maurus	birds	3.3	BirdLife	14.7	AmnioteDatabase	8.83	AmnioteDatabase	NA		NA	NA	NA
Schizophyllum_commune	fungi	0.027	Wang & Obbard (2023)	NA		NA		NA		NA	NA	NA
Schizosaccharomyces_pombe	fungi	0.0005	Wang & Obbard (2023)	NA		NA		NA		NA	NA	NA
Silene_latifolia	plants	1.5	Wang & Obbard (2023)	NA		NA		NA		NA	NA	2.7
Sphaerodactylus_inigoi	reptiles	1.5	Wang & Obbard (2023)	0.5		NA		NA		NA	NA	NA
Spirodela_polyrhiza	plants	0.006	Wang & Obbard (2023)	NA		NA		NA		NA	NA	0.3
Sus_scrofa	mammals	7.28	Pacifici et al. (2013)	84471.5	PanTHERIA	23	Pacifici et al. (2013)	57.33	calculated	1349.99	6469.99	3.21
Syngnathus_scovelli	fish	1	Wang & Obbard (2023)	NA		3	AnAge	NA		NA	NA	0.54
Taeniopygia_guttata	birds	3	BirdLife	11.93	AmnioteDatabase	14.5	AmnioteDatabase	NA		NA	NA	1.25
Tapirus_indicus	mammals	11	Pacifici et al. (2013)	311209	PanTHERIA	32.17	Pacifici et al. (2013)	145.06	calculated	2224.85	86260	2.75
Thamnophis_sirtalis	reptiles	2	https://www.nature.com/articles/s41586-023-05752-y	150	AmnioteDatabase	20	AmnioteDatabase	18	https://ontarionature.org/programs/community-science/reptile-amphibian-atlas/eastern-gartersnake/	NA	NA	1.91
Tupaia_chinensis_belangeri	mammals	3.99	Pacifici et al. (2013)	200	PanTHERIA	10.55	Pacifici et al. (2013)	9.75	https://static-content.springer.com/esm/art%3A10.1038%2Fnature13685/MediaObjects/41586_2014_BFnature13685_MOESM6_ESM.pdf	NA	NA	NA
Turdus_merula	birds	5.4	BirdLife	113	BirdLife	21.83	AmnioteDatabase	NA		NA	NA	1.25
Tursiops_truncatus	mammals	17.61	Pacifici et al. (2013)	281041	PanTHERIA	48.48	Pacifici et al. (2013)	NA		3257.91	NA	3.51
Ursus_arctos	mammals	16.37	Pacifici et al. (2013)	196288	PanTHERIA	46.67	Pacifici et al. (2013)	75.65	calculated	1484.07	26000	2.75
Vicugna_pacos	mammals	3	Wang & Obbard (2023)	62000	AnAge	25.8	AnAge	38.07	calculated	1320	1487.48	NA
Vulpes_vulpes	mammals	5.77	Pacifici et al. (2013)	4820.36	PanTHERIA	17.1	Pacifici et al. (2013)	41.5	calculated	627.12	1397	2.85
Zea_mays	plants	1	Wang & Obbard (2023)	NA		NA		NA		NA	NA	2.7
FULL CITATIONS
Wang & Obbard (2023): Yiguan Wang, Darren J Obbard, Experimental estimates of germline mutation rate in eukaryotes: a phylogenetic meta-analysis, Evolution Letters, Volume 7, Issue 4, August 2023, Pages 216–226, https://doi.org/10.1093/evlett/qrad027
Pacifici et al. (2013): Pacifici M, Santini L, Di Marco M, Baisero D, Francucci L, Grottolo Marasini G, Visconti P, Rondinini C (2013) Database on generation length of mammals. 5427 data records. Online at http://doi.org/10.5061/dryad.gd0m3, version 1.0 (last updated on 2013-08-27), Resource ID: 10.5061/dryad.gd0m3, Data Paper ID: doi: 10.3897/natureconservation.5.5734
BirdLife: BirdLife International (2024) Generation lengths of the world's birds. Version 2 (November 2020). Available from https://datazone.birdlife.org
PanTHERIA: Jones, K.E., Bielby, J., Cardillo, M., Fritz, S.A., O'Dell, J., Orme, C.D.L., Safi, K., Sechrest, W., Boakes, E.H., Carbone, C., Connolly, C., Cutts, M.J., Foster, J.K., Grenyer, R., Habib, M., Plaster, C.A., Price, S.A., Rigby, E.A., Rist, J., Teacher, A., Bininda-Emonds, O.R.P., Gittleman, J.L., Mace, G.M. and Purvis, A. (2009), PanTHERIA: a species-level database of life history, ec…
AmnioteDatabase: Myhrvold, N.P., Baldridge, E., Chan, B., Sivam, D., Freeman, D.L. and Ernest, S.K.M. (2015), An amniote life-history database to perform comparative analyses with birds, mammals, and reptiles. Ecology, 96: 3109-3109. https://doi.org/10.1890/15-0846R.1
AnimalTraits: Herberstein, M. E., McLean, D. J., Lowe, E., Wolff, J. O., Khan, M. K., Smith, K., . . . Carthey, A. J. R. (2022). AnimalTraits - a curated animal trait database for body mass, metabolic rate and brain size. Scientific data, 9(1), 265. doi:10.1038/s41597-022-01364-9
AnimalDiversity: Myers, P., R. Espinosa, C. S. Parr, T. Jones, G. S. Hammond, and T. A. Dewey. 2025. The Animal Diversity Web (online). Accessed at https://animaldiversity.org
AnAge: de Magalhães JP, Costa J. A database of vertebrate longevity records and their relation to other life-history traits. J Evol Biol. 2009 Aug;22(8):1770-4. doi: 10.1111/j.1420-9101.2009.01783.x. Epub 2009 Jun 10. PMID: 19522730.
Smith (2003): Smith, F.A., Lyons, S.K., Ernest, S.K.M., Jones, K.E., Kaufman, D.M., Dayan, T., Marquet, P.A., Brown, J.H. and Haskell, J.P. (2003), BODY MASS OF LATE QUATERNARY MAMMALS. Ecology, 84: 3403-3403. https://doi.org/10.1890/02-9003
Romiguier et al. (2014): Romiguier, J., Gayral, P., Ballenghien, M. et al. Comparative population genomics in animals uncovers the determinants of genetic diversity. Nature 515, 261–263 (2014). https://doi.org/10.1038/nature13685

## Sheet: STable5
Supplementary Table 5: Population density and species range data sourced from the literature or calculated from the data in STable6
species	density_n_km2	ref_density	range_area_km2	ref_range
Acyrthosiphon_pisum	2.16237e+06	Buffalo (2021)	1.20451e+07	Buffalo (2021)
Ailurus_fulgens			47000	https://pmc.ncbi.nlm.nih.gov/articles/PMC6238126/
Amphiprion_ocellaris			9.50148e+06	calculated
Anopheles_coluzzii			1.76567e+06	calculated
Anopheles_gambiae	4.57145e+06	Buffalo (2021)	1.2906e+07	Buffalo (2021)
Anopheles_stephensi			8.15208e+06	calculated
Aptenodytes_forsteri			11600000	BirdLife
Ara_glaucogularis	8.6996	Santini et al. (2023)	50800	BirdLife
Bubo_scandiacus	1.0318	Santini et al. (2023)	38100000	BirdLife
Caenorhabditis_elegans	3.43287e+07	Buffalo (2021)
Callithrix_jacchus	508.18	PanTHERIA	2.89358e+06	calculated
Canis_lupus	0.01	PanTHERIA	4.77133e+07	Buffalo (2021)
Cavia_aperea	1806.97	PanTHERIA	5.45455e+06	calculated
Ceratotherium_simum_simum	0.47	PanTHERIA	2.01985e+06	calculated
Cervus_nippon	0.75	PanTHERIA
Chauna_torquata	4.4052	Santini et al. (2023)	4690000	BirdLife
Chlorocebus_sabaeus			1.98021e+06	calculated
Chrysemys_picta			5.71195e+06	calculated
Coleonyx_brevis			982696	calculated
Coturnix_japonica	9.0344	Santini et al. (2023)	1.22839e+07	Buffalo (2021)
Cyanistes_caeruleus	579.488	Buffalo (2021)	6.99119e+06	Buffalo (2021)
Cynoglossus_semilaevis	19.734	Buffalo (2021)	899873	Buffalo (2021)
Cyprinus_carpio	58.3895	Buffalo (2021)	1.98461e+07	Buffalo (2021)
Daphnia_magna	5.35091e+06	Buffalo (2021)	399776	Buffalo (2021)
Daphnia_pulex	1.49111e+07	Buffalo (2021)	167060	Buffalo (2021)
Drosophila_melanogaster	6.73784e+06	Buffalo (2021)	5.29954e+07	Buffalo (2021)
Drosophila_pseudoobscura	8.24303e+06	Buffalo (2021)	4.07158e+06	Buffalo (2021)
Drosophila_simulans	6.73784e+06	Buffalo (2021)	8.14075e+07	Buffalo (2021)
Elephas_maximus	0.53	PanTHERIA	734893	calculated
Eublepharis_macularius			386401	calculated
Ficedula_albicollis	12.3873	Santini et al. (2023)	2.86103e+06	Buffalo (2021)
Fukomys_damarensis			900362	calculated
Giraffa_camelopardalis	1.23	PanTHERIA	2.66427e+06	calculated
Gorilla_gorilla	0.59	PanTHERIA	1.07141e+06	calculated
Gyps_fulvus			20400000	BirdLife
Heliconius_melpomene	18740.3	Buffalo (2021)	7.52154e+06	calculated
Hippopotamus_amphibius	4.86	PanTHERIA
Homo_sapiens	1.04113	Buffalo (2021)	258561480	Buffalo (2021)
Hylobates_lar	6.6	PanTHERIA	1.00434e+06	calculated
Larimichthys_crocea	11.826	Buffalo (2021)	742211	calculated
Larus_argentatus			7180000	BirdLife
Larus_marinus			33500000	BirdLife
Loxodonta_africana	6.72	PanTHERIA
Macaca_mulatta	11.1	PanTHERIA	7.83063e+06	calculated
Mandrillus_leucophaeus			84832.6	calculated
Monodelphis_domestica	400	PanTHERIA	2.24034e+06	Buffalo (2021)
Moschus_berezovskii			867929	calculated
Mus_musculus	4981.53	PanTHERIA	3.61721e+07	Buffalo (2021)
Odobenus_rosmarus	1.27	PanTHERIA
Ornithorhynchus_anatinus			1.36699e+06	calculated
Pan_troglodytes	1.63	PanTHERIA	4.41731e+06	calculated
Panthera_leo	0.11	PanTHERIA
Panthera_pardus	0.07	PanTHERIA	8.55688e+06	calculated
Panthera_tigris	0.03	PanTHERIA	3.89817e+06	calculated
Panthera_uncia			1.70808e+06	calculated
Papio_anubis	10.8	PanTHERIA	7.35147e+06	calculated
Paralichthys_olivaceus	3.20135	Buffalo (2021)	419432	Buffalo (2021)
Pelecanus_crispus			12600000	BirdLife
Phoenicopterus_roseus	3.7168	Santini et al. (2023)	58100000	BirdLife
Pithecia_pithecia	4.19	PanTHERIA	630482	calculated
Platalea_ajaja	4.62	Santini et al. (2023)	27400000	BirdLife
Poecilia_reticulata	19559.8	Buffalo (2021)	2.74052e+07	Buffalo (2021)
Pogona_vitticeps			2.87021e+06	calculated
Pongo_abelii	5.5081	Buffalo (2021)	149837	calculated
Procavia_capensis	2734.51	PanTHERIA	1.19142e+07	calculated
Pygoscelis_adeliae			21000000	BirdLife
Rangifer_tarandus	2.55	PanTHERIA
Rhea_pennata	0.1832	Santini et al. (2023)	2600000	BirdLife
Rousettus_aegyptiacus			4.50505e+06	calculated
Saimiri_boliviensis_boliviensis	28.7	PanTHERIA	746131	calculated
Salmo_salar	35.6877	Buffalo (2021)	2.66063e+06	Buffalo (2021)
Sarcophilus_harrisii	5.9	PanTHERIA	68780.1	calculated
Sphaerodactylus_inigoi			2018.4	calculated
Sus_scrofa	3.54	PanTHERIA	28882948	Buffalo (2021)
Taeniopygia_guttata	816.421	Buffalo (2021)	308000	BirdLife
Tapirus_indicus	0.11	PanTHERIA	412273	calculated
Thamnophis_sirtalis			1.02683e+07	calculated
Tupaia_chinensis_belangeri	224.864	Buffalo (2021)	1.73655e+06	calculated
Turdus_merula			32400000	BirdLife
Tursiops_truncatus	0.1	PanTHERIA
Ursus_arctos	0.02	PanTHERIA
Vicugna_pacos	3.1	PanTHERIA	1.17332e+06	calculated
Vulpes_vulpes	1.1	PanTHERIA
FULL CITATIONS
Santini et al. (2023): Santini, L., Tobias, J. A., Callaghan, C., Gallego-Zamorano, J., & Benítez-López, A. (2023). Global patterns and predictors of avian population density. Global Ecology and Biogeography, 32, 1189–1204. https://doi.org/10.1111/geb.13688
PanTHERIA: Jones, K.E., Bielby, J., Cardillo, M., Fritz, S.A., O'Dell, J., Orme, C.D.L., Safi, K., Sechrest, W., Boakes, E.H., Carbone, C., Connolly, C., Cutts, M.J., Foster, J.K., Grenyer, R., Habib, M., Plaster, C.A., Price, S.A., Rigby, E.A., Rist, J., Teacher, A., Bininda-Emonds, O.R.P., Gittleman, J.L., Mace, G.M. and Purvis, A. (2009), PanTHERIA: a species-level database of life history, ec…
Buffalo (2021): Vince Buffalo (2021) Quantifying the relationship between genetic diversity and population size suggests natural selection cannot explain Lewontin’s Paradox eLife 10:e67509.
BirdLife: BirdLife International (2024) Generation lengths of the world's birds. Version 2 (November 2020). Available from https://datazone.birdlife.org
calculated: see STable6

## Sheet: STable6
Supplementary Table 6: Range size estimates produced using GBIF occurrence records and the R package gbif.range
species	group	habitat	avoid_code	occ_samp	grain	range_area_km2
Amphiprion ocellaris	fish	marine	EG, IL, US	NA	30000	9.50148e+06
Anopheles coluzzii	arthropods	terrestrial		NA	30000	1.76567e+06			avoid_code:	country codes with occurrence records outside the species' natural range to be ignored in the GBIF search
Anopheles stephensi	arthropods	terrestrial		NA	30000	8.15208e+06			occ_samp:	randomly subsamples GBIF occurrence records
Aotus nancymaae	mammals	terrestrial		NA	30000	501448			grain:	sets spatial resolution
Callithrix jacchus	mammals	terrestrial	US	NA	30000	2.89358e+06
Cavia aperea	mammals	terrestrial		NA	30000	5.45455e+06
Ceratotherium simum simum	mammals	terrestrial		NA	30000	2.01985e+06
Chlorocebus sabaeus	mammals	terrestrial	US, BB, KN, MF, SX, GP, KE, ZA, BJ, CM, TZ	NA	30000	1.98021e+06
Chrysemys picta	reptiles	terrestrial	DE, BE, NL, ES, UK, SE, PH	3000	30000	5.71195e+06
Coleonyx brevis	reptiles	terrestrial		NA	30000	982696
Elephas maximus	mammals	terrestrial	US, DE	NA	1000	734893
Eublepharis macularius	reptiles	terrestrial	US, BE, NL	NA	30000	386401
Fukomys damarensis	mammals	terrestrial		NA	30000	900362
Giraffa camelopardalis	mammals	terrestrial	DE, FI, SN, NG	NA	60000	2.66427e+06
Gorilla gorilla	mammals	terrestrial	US, DE	NA	70000	1.07141e+06
Heliconius melpomene	arthropods	terrestrial	DE	NA	30000	7.52154e+06
Hylobates lar	mammals	terrestrial	US, DE	NA	70000	1.00434e+06
Larimichthys crocea	fish	marine		NA	70000	742211
Macaca mulatta	mammals	terrestrial	US, PR	NA	110000	7.83063e+06
Mandrillus leucophaeus	mammals	terrestrial		NA	110000	84832.6
Microcebus murinus	mammals	terrestrial		NA	30000	268590
Moschus berezovskii	mammals	terrestrial		NA	110000	867929
Ornithorhynchus anatinus	mammals	terrestrial		1000	30000	1.36699e+06
Pan troglodytes	mammals	terrestrial	DE, RU	NA	110000	4.41731e+06
Panthera onca	mammals	terrestrial		NA	60000	5.93076e+06
Panthera pardus	mammals	terrestrial	US, FR, CO	NA	60000	8.55688e+06
Panthera tigris	mammals	terrestrial	US, DE	NA	110000	3.89817e+06
Panthera uncia	mammals	terrestrial		NA	110000	1.70808e+06
Papio anubis	mammals	terrestrial		NA	30000	7.35147e+06
Pithecia pithecia	mammals	terrestrial	US	NA	30000	630482
Pogona vitticeps	reptiles	terrestrial	US, NL, DE	1500	30000	2.87021e+06
Pongo abelii	mammals	terrestrial		NA	70000	149837
Procavia capensis	mammals	terrestrial		NA	110000	1.19142e+07
Rousettus aegyptiacus	mammals	terrestrial	US	NA	30000	4.50505e+06
Saimiri boliviensis boliviensis	mammals	terrestrial		NA	30000	746131
Sarcophilus harrisii	mammals	terrestrial		1000	30000	68780.1
Sphaerodactylus inigoi	reptiles	terrestrial		NA	30000	2018.4
Tapirus indicus	mammals	terrestrial	US	NA	110000	412273
Thamnophis sirtalis	reptiles	terrestrial	BE, FR	1000	30000	1.02683e+07
Tupaia belangeri	mammals	terrestrial		NA	30000	1.73655e+06
Vicugna pacos	mammals	terrestrial	DE, NL, AT, IT, NZ, ES, GB, US	NA	30000	1.17332e+06

## Sheet: STable7
Supplementary Table 7: Results from phylogenetically-controlled multiple regression analyses looking at how pairs of traits can explain variation in Ne
trait1	trait2	std_slope1	std_slope2	p_value1	p_value2	n	adj_r2
Propagule size	Range/mass	-0.32	0.55	0.02	0	40	0.63
Generation time	Propagule size	-0.43	-0.31	0.03	0.18	55	0.23
Propagule size	Longevity	-0.47	-0.23	0.07	0.2	50	0.19
Generation time	Range/mass	-0.42	0.25	0.05	0.16	65	0.2
Propagule size	Body mass	-0.24	-0.42	0.42	0.07	52	0.23
Generation time	Body mass	-0.6	-0.03	0.02	0.89	82	0.18
Generation time	Longevity	-0.57	-0.06	0.07	0.84	82	0.19
Range/mass	Body mass	0.38	-0.16	0.07	0.48	65	0.15
Range / mass	Longevity	0.52	-0.01	0	0.94	59	0.25
Longevity	Body mass	-0.25	-0.26	0.29	0.32	76	0.12
